# Supplementary material for: Small RNAs with 5′-Polyphosphate Termini Associate with a Piwi-Related Protein and Regulate Gene Expression in the Single-Celled Eukaryote Entamoeba histolytica
Source: PLoS Pathog. 2008 Nov 28;4(11):e1000219. doi: 10.1371/journal.ppat.1000219 (PMC2582682; doi:10.1371/journal.ppat.1000219)
Supplement: Table S1 — Sequence of all unique small RNAs identified in E. histolytica HM-1:IMSS trophozoites. (A) Small RNAs identified by 5′-phosphate dependent cloning. (B) Small RNAs identified by 5′-phosphate independent cloning. (C) Small RNAs identified by 5′-phosphate independent cloning from the Myc-EhPiwi-rp immunoprecipitated sample. (0.16 MB XLS) [file ppat.1000219.s004.xls]

## Sheet: EHS-D
Supplementary Table 1: (A) Small RNAs cloned in a 5'P-dependent manner.
Small RNA name	Small RNA sequence
EHS-D-A10-1	UCCAUUGUGGUGUA
EHS-D-A1-1	UGGGAACGUCAGGUAAUCUACCU
EHS-D-A11-1	CACGUUAAUGGGAGUUCC
EHS-D-A11-2	UGGUGGAGUGAUUUGUC
EHS-D-A11-3	GGGGGUGUAGCUCAGAUGGUAGAGCACU
EHS-D-A11-4	CCGGGUAGUGCACCA
EHS-D-A11-5	CCUUCGCACGCCCCA
EHS-D-A11-6	CCCGGGUGGAACCACCA
EHS-D-A1-2	UAUCUGGUUGAUCCUGCCAGUA
EHS-D-A12-1	CCGGGUUCGUUUCCCGGCAAGUGCACCA
EHS-D-A12-2	CCCCACCGGAUGCACCA
EHS-D-A12-3	GGGGAUGUAGCUCAGAUGGUAGAGCAUUC
EHS-D-A12-4	AUGGGAACGUCAGGUAAUCUACC
EHS-D-A12-5	CCCCUCAUCUCCACCA
EHS-D-A12-6	GCGGGUUAACGGCGGGA
EHS-D-A1-3	CCACCGGANGCACCA
EHS-D-A13-1	CACUAUCGUCUAUUAUCUCUGUAC
EHS-D-A13-2	GGGAACGUCAGGUAAUCUACCU
EHS-D-A13-3	AACAGUGUGGCCAA
EHS-D-A13-4	UAAGGCAAAAUCACCAUUGAUGUC
EHS-D-A13-5	CUCUGGUGAUUUCCU
EHS-D-A1-4	UGGCCCGGGUUUGUUUCCC
EHS-D-A14-1	CGGGGGUUCGAAUCCCUCAUUGCCCGCCA
EHS-D-A14-2	CCCACCGGAUGCACCA
EHS-D-A14-3	UGCCGUUGUCGCCA
EHS-D-A14-4	GGGAGAGGUGAAAAUCCAUGAUCGCUA
EHS-D-A14-5	UUAAAGGGAAUCUUA
EHS-D-A14-6	UGGGAACGUCAGGUAAUCUACCU
EHS-D-A14-7	CACCUGAAUUAGCUUCA
EHS-D-A1-5	CGGGGGUUCGAAUCCCUCAUUGCCCCCCA
EHS-D-A15-1	GGGAGAGGUGAAAAUCCAUGAUCGCUA
EHS-D-A15-2	GGGGGUGUAGCUCAGAUGGUAGAGCACU
EHS-D-A15-3	AGGUUCAUUACAGAAUGUGAUUUCUGCCCA
EHS-D-A15-4	GGGAACGUCAGGUAAUCUACCU
EHS-D-A15-5	GCUGGGGCGGCACAUCUGUU
EHS-D-A15-6	UUAUCAAUUUCGGUGUCUUCGUCGC
EHS-D-A15-7	CUGCCACUGUCGCCA
EHS-D-A16-1	CCAACGCUUGCUGCUC
EHS-D-A16-2	GCGGGUAACGGCGG
EHS-D-A16-3	UGAGCAGUUGUUGUCGU
EHS-D-A16-4	GCGAAGGUGGCGGAAUUGG
EHS-D-A16-5	AGUGUUGUUGUUU
EHS-D-A16-6	GGGGAUGUAGCUCA
EHS-D-A16-7	CCCCAUAGUCGCCUCCA
EHS-D-A17-1	UGUAAUAGAACUUCUUGAG
EHS-D-A17-2	CGCGGGGGUUCGAAUCCCUCAUUGCCCGCCA
EHS-D-A17-3	GCGCGGGUUAACGGCGGGA
EHS-D-A17-4	CCCCACCGGAUGCACCA
EHS-D-A18-1	GGGGGUGUAGCUCAG
EHS-D-A18-2	UGGGAACGUCAGGUAAUCUACC
EHS-D-A18-3	ACGGGUCUGAGA
EHS-D-A18-4	UGGGACGAUGCUGAGGG
EHS-D-A18-5	CGACAGGAAGCACCA
EHS-D-A18-6	UGGGAACGUCAGGUAAUCUACCUUUU
EHS-D-A18-7	UGAGCGCCGCGUGCCCUUCUCG
EHS-D-A19-1	GCACGUGAAACCCUGUC
EHS-D-A19-2	ACCCCACCGGAUGCACCA
EHS-D-A19-3	CCUGAAAAUUAGUGGUAGUUGGUUGAGCUG
EHS-D-A19-4	CGCGGGUUCAAUUCCCGUCUGGACCGCCA
EHS-D-A19-5	UAUCGUGUCUUACGGU
EHS-D-A19-6	GGGAACGUCAGGUAAUCUACCU
EHS-D-A19-7	GGGGGGGUAGCUCACCUGGCU
EHS-D-A19-8	CCUGCCACUGUCGCCA
EHS-D-A20-1	CGCGGGUUCAAUUCCCGUCUGGACCGCCA
EHS-D-A20-2	GCACUUGUGGGCCCCUGG
EHS-D-A2-1	CCGGGUUCGUUUCCCGGCGAUG
EHS-D-A2-10	GGUUCGAAUCCCUCAUUGCCCGCCA
EHS-D-A2-11	UGGGUUCGUUUCCCGCAGAGGCCUCCA
EHS-D-A21-1	CCCUGCAUGAGGCGCCA
EHS-D-A21-2	UACCAGAACGUACAAG
EHS-D-A21-3	CUGAUGAACACGGCCUCCGU
EHS-D-A21-4	UGGGAACGUCAGGUAAUCUACC
EHS-D-A21-5	GGGGAUGUAGCUCA
EHS-D-A21-6	UGUCACGCCACUGGAUUAUUCA
EHS-D-A21-7	CCCUGCAUGAGGCGCCA
EHS-D-A2-2	GGGACAAUGCUGAGGGGA
EHS-D-A22-1	UUAGCAGCACCAGCACUA
EHS-D-A22-10	CACCGGAUGCACCA
EHS-D-A22-11	CCCACAGGGGGGCGCCA
EHS-D-A22-2	UCGCCCCCCACAACGACCGCCA
EHS-D-A22-3	CGCGGGUUCAAUUCCCGUCUGGACCGCCA
EHS-D-A22-4	GGUCGCGAAGCUCAGGG
EHS-D-A22-5	UGGGAACGUCAGGUAAUCUACCU
EHS-D-A22-6	CACCAUGAAGACAAUGCUUGU
EHS-D-A22-7	CUCGCUGUUGUCUAU
EHS-D-A22-8	CCCCAUAGUCGCCUCCA
EHS-D-A22-9	GGGAACGUCAGGUAAUCUACCU
EHS-D-A2-3	GACAGUGUGGCCGA
EHS-D-A23-1	UAUGUUUGAAUACGUGU
EHS-D-A23-2	CCUGGGUUGAUAUGGAU
EHS-D-A23-3	GCGAAGGUGGCGGAAUUGG
EHS-D-A23-4	CCCCACGGGGGGCGCCA
EHS-D-A23-5	CCCACGGGGGGCGCCA
EHS-D-A23-6	CGGGGGUUCGAAUCCCUCAUUGCCCGCCA
EHS-D-A2-4	UCAAUGAAGCACGCUGAU
EHS-D-A24-1	GGCUUCUCUACGAUUUCGAACACGAUC
EHS-D-A24-2	CUGGCGAUGCGG
EHS-D-A24-3	GACAGUGUGGCCGAG
EHS-D-A24-4	UGGGAACGUCAGGUAAUCUACCU
EHS-D-A24-5	UAGUAAACGGCACCA
EHS-D-A24-6	UGGGAACGUCAGGUAAUCUACCU
EHS-D-A2-5	UGGGAACGUCAGGUAAUCUACC
EHS-D-A25-1	CCGCAUCUCCACCA
EHS-D-A25-2	CCUGAAAUUCAACUGACAUGA
EHS-D-A25-3	CGACAGGAAGCACCA
EHS-D-A25-4	CGGGGGUUCGAAUCCCUCAUUGCCCGCCA
EHS-D-A25-5	GGGAACGUCAGGUAAUCUACC
EHS-D-A25-6	CUUGGUCGUUGUUGAU
EHS-D-A2-6	UGGGAACGUCAGGUAAUCUACC
EHS-D-A2-7	CUGUCAAAUCCGUCUCUCC
EHS-D-A2-8	CGGGGGUUCGAAUCCCUCAUUGCCCGCCA
EHS-D-A2-9	CUGCCAUUGUCGCCA
EHS-D-A3-1	UGGGAACGUCAGGUAAUCUACCU
EHS-D-A3-2	UGGGAACGUCAGGUAAUCUACCU
EHS-D-A3-3	CGGGGGUUCGAAUCCCUCAUUGCCCGCCA
EHS-D-A3-4	UAGCCCUCACCA
EHS-D-A3-5	CCCCAUAGUCGCCUCCA
EHS-D-A3-6	CCAGCAGCCGCGGUA
EHS-D-A3-7	CCUGCAUGAGGCGCCA
EHS-D-A3-8	GGAACGUCAGGUAAUCUACC
EHS-D-A4-1	CCCCACCUCUUGCACCA
EHS-D-A4-2	GGGUGGCCCGGGUUCGUUUCCCGGC
EHS-D-A4-3	CCUGCCAUUGUCGCCA
EHS-D-A4-4	GGAGGGGUAGCGAAGCGGCCA
EHS-D-A4-5	CCCGGGUGAAACCACCA
EHS-D-A5-1	UUCGACGUGUCUGAUA
EHS-D-A5-2	UCGUCGCUGAUAAAUCUGUCA
EHS-D-A5-3	CGGCGAUGGAACCA
EHS-D-A5-4	CGCGGGUUCAAUUCCCGUCUGGACCGCCA
EHS-D-A5-5	ACAGAUGGGAACGUCAGGUAAUCUACCU
EHS-D-A5-6	CUGCGGACGGCUCA
EHS-D-A6-1	GCCCGGAUGGUGAAAUUGGCAAACAC
EHS-D-A6-2	CCUGCCACUGUCGCCA
EHS-D-A6-3	CGCGGGUUCAAUUCCCGUCUGGACCGCCA
EHS-D-A6-4	GGAACGUCAGGUAAUCUACCU
EHS-D-A6-5	UGGGAACGUCAGGUAAUCUACC
EHS-D-A6-6	CGAGUCUAACUGGGGCAGCCA
EHS-D-A7-1	CAGAAAUACUUUCCGUUGUCA
EHS-D-A7-10	GGGUGGCGCGGGUUCGUUUCCCGCCAA
EHS-D-A7-11	UGGGAACGUCAGGUAAUCUACCU
EHS-D-A7-12	GCGAAGGUGGCGGAAUUGG
EHS-D-A7-2	CGACAGGAAGCACCA
EHS-D-A7-3	GCGAAGGUGGCGGAAUUGG
EHS-D-A7-4	CCCAUAGUCGCCUCCA
EHS-D-A7-5	AGAGGAAAUGGUCUAU
EHS-D-A7-6	CCCUGCAUGAGGCGCCA
EHS-D-A7-7	CGGAUGACUUGUGGGUA
EHS-D-A7-8	CGGGGGUUCGAAUCCCUCAUUGCCCGCCA
EHS-D-A7-9	GGAACGUCAGGUAAUCUACCU
EHS-D-A8-1	UUCGGUGUCUUCGUCG
EHS-D-A8-2	GAACGUCAGGUAAUCUACCU
EHS-D-A8-3	CGGCAAGUGCACCA
EHS-D-A8-4	CCGACACCGAGCGCCUCAUCGG
EHS-D-A8-5	CCCGGGUUCGUUUCCCGGCGAA
EHS-D-A8-6	GGGAUAACUGGCUUGUGGC
EHS-D-A8-7	CCCUCACCUCCACCA
EHS-D-A8-8	CCGCCAAAGCCCCCA
EHS-D-A9-1	UAAAAGGUUCAUUACAGAAU
EHS-D-A9-2	UGGGAACGUCAGGUAAUCUACCU
EHS-D-A9-3	CAGGAGCGACCAGUA
EHS-D-A9-4	ACGGAGCUGCGGACUGCA
EHS-D-A9-5	GCGCCCAUAGCUCAAUUGGA
EHS-D-A9-6	UCAUCAUUGAUCGAGUCAAA
EHS-D-B10-1	UAGAUUCGACGUGUCUGAUA
EHS-D-B10-2	CCGACAGGAAGCACCA
EHS-D-B10-3	GGGGGUGUAGCUCAGAUGGUAGAGCACU
EHS-D-B10-4	CGGGGUUAUUGUUCC
EHS-D-B10-5	CUAUAUCACCAUC
EHS-D-B10-6	CCACCGCAUCGCC
EHS-D-B1-1	UUAAAGGGAAUCUU
EHS-D-B11-1	AUUAAAGGGAAUCUU
EHS-D-B11-2	GUACCAUGACCUUAUCAAGUGAAUUCA
EHS-D-B11-3	CCUGGCUAGAGCGCCUUGCCUUGA
EHS-D-B11-4	CCCGAAAUGGUGGAAUUGGUAGA
EHS-D-B1-2	UACAACUUUAUAAAUGUUGACUA
EHS-D-B12-1	AUCCUGCCAUUGUCGCCA
EHS-D-B12-2	UUUCACUAAUACCGUUA
EHS-D-B12-3	CGGGGGUUCGAAUCCCUCAUUGCCCGCCA
EHS-D-B12-4	CCACCGGAUGCACCA
EHS-D-B12-5	GGGGAUGUAGCUCAGAUGGUAGAGCAA
EHS-D-B1-3	UGGGAACGUCAGGUAAUCUACC
EHS-D-B13-1	GGAAAUCCUUAAGAAAUAUAUA
EHS-D-B13-2	UUAAGUGUGGUGGUAA
EHS-D-B13-3	UGGGAACGUCNGGUAAUCUACCU
EHS-D-B13-4	UCCUUAAGAAAUAUAUA
EHS-D-B1-4	GGGGGUGUAGCUCAGAUGGUAGAGCACU
EHS-D-B14-1	UAUGUUGUCGUUAAUA
EHS-D-B14-2	UUUAAAUUCGAACCAC
EHS-D-B14-3	UAACGAGGAAUUGGGGUU
EHS-D-B14-4	CUAAAGUGUCUAAUUCAAA
EHS-D-B14-5	UCAGGUAAUCUACCU
EHS-D-B14-6	CGCGGGUUCAAUUCCCGUCUGGACCGCCA
EHS-D-B1-5	CCCACCGGAUGCACCA
EHS-D-B15-1	CCUGAAAGGAGGGCAAGUCUGGU
EHS-D-B15-2	GACGACACAUAACUCUAGA
EHS-D-B15-3	UUCCCGGCGAAGCCCCCA
EHS-D-B15-4	GAACGUCAGGUAAUCUACCU
EHS-D-B15-5	UUUACCCAUAGCGUGG
EHS-D-B15-6	UGGGAACGUCAGGUAAUCUACCU
EHS-D-B15-7	UGGGAACGUCAGGUAAUCUACCU
EHS-D-B1-6	CCCACCGGAUGCACCA
EHS-D-B16-1	CGCGGGUUCAAUUCCCGUCUGGACCGCCA
EHS-D-B1-7	GGGAACGUCAGGUAAUCUACCU
EHS-D-B17-1	GGAAUUCUGAGGA
EHS-D-B17-2	CUAGCUCAUAGUAUGA
EHS-D-B19-1	AGGAAAGCUAUAACAU
EHS-D-B19-2	GGCAAGGGUCGUGGGU
EHS-D-B19-3	GGCGGGGGGUGUUGGGA
EHS-D-B19-4	CGCGGGUUCAAUUCCCGUCUGGACCGCCA
EHS-D-B19-5	CUGUAGGCACACCA
EHS-D-B20-1	GGGGGUGUAGCUCAGAUGGUAGAGCACU
EHS-D-B20-2	GAACGUCAGGUAAUCUACC
EHS-D-B20-3	GGGAGAGGUGAAAAUCCAUGAUCGCU
EHS-D-B20-4	GUCACAAUAUUGCGGAU
EHS-D-B20-5	CCUACGGGCUGGACCGGACCGG
EHS-D-B20-6	GCCGACUUAGCUCAGCGGUAGAGCAGCUGG
EHS-D-B20-7	GUAGCUCUGGUGAUUUCCU
EHS-D-B20-8	UGGAAAUCCUUAAGAAAUAUAUA
EHS-D-B20-9	UUUGUACAUACAUGA
EHS-D-B2-1	UGGGAACGUCAGGUAAUCUACCU
EHS-D-B21-1	UGAUAUAUGUGCAUA
EHS-D-B21-2	GACAGUGUGGCCGAGUGG
EHS-D-B21-3	GAACGUCAGGUAAUCUACCU
EHS-D-B21-4	GCCUUGUUAGCUCAGUCGGAAGAGCAUCAG
EHS-D-B21-5	UGGGAACGUCAAGUAAUCUACCU
EHS-D-B21-6	CUUGGAGUAAAACAGGUC
EHS-D-B21-7	UAAAAUGGUAACAUAUC
EHS-D-B21-8	AUGGGACCGGUCCCCAUAGUCGCCUCCA
EHS-D-B21-9	AAUUACCCAUAGCAUGGUCA
EHS-D-B2-2	UUCGAACCCAAUAGUCGGCGCCA
EHS-D-B2-3	UUCAAAUAGAGCA
EHS-D-B23-1	GCAAGAGUGGCCGA
EHS-D-B23-2	GGGAUAACUGGCUUGUGGC
EHS-D-B23-3	GCCCAAGCGACGGAAUGG
EHS-D-B23-4	UUCGAACCCAAUAGUCGGCGCCA
EHS-D-B23-5	CCGGCGAUCACGCCCGCGUCCU
EHS-D-B23-6	GGCCGUGGGUUCCCCCCACAACGACCGCCA
EHS-D-B23-7	AACGUCAGGUAAUCUACCU
EHS-D-B2-4	GCGGGUUAACGGCGGG
EHS-D-B24-1	GGGAUAACUGGCUUGU
EHS-D-B24-2	CUUGAAGUAAAACAGGUC
EHS-D-B24-3	CCGGCGAAGCCCCCA
EHS-D-B24-4	ACGAUCAGAUACCGUCGU
EHS-D-B24-5	CUGCCAUUGUCGCCA
EHS-D-B24-6	CGACAGGAAGCACCA
EHS-D-B24-7	AGAGCCAAUGUCAGUA
EHS-D-B24-8	UACACGGUCAGUA
EHS-D-B2-5	GGAAAUCCUUAAGAAAUAUAUA
EHS-D-B25-1	UAAACUCUUCUGCUACUUG
EHS-D-B25-2	CGAGCGUAGCUCAGAUGGUAGAGCACU
EHS-D-B25-3	UUUGUUUGUUGUCCCG
EHS-D-B25-4	UGGGAACGUCAGGUAAUCUACCU
EHS-D-B25-5	CAAUGUCUUUUGGUGGUACUUU
EHS-D-B2-6	UCCCGUUCACCUCCACCA
EHS-D-B26-1	UUUGAAAAGAGUGUUU
EHS-D-B26-2	AGGAGAAGAGUAUUUAUCUU
EHS-D-B26-3	CGCGGGUUCAAUUCCCUUCUGGACCGCCC
EHS-D-B26-4	AAUACCGGUAGUUGG
EHS-D-B26-5	CCGCCCGGGACCACCA
EHS-D-B2-7	GCGAAGGUGGCGGAAUUGG
EHS-D-B27-1	GGAGGUUAACAGGGU
EHS-D-B27-2	CGAACCCAAUAGUCGGCGCCA
EHS-D-B27-3	UUAUAUGAGAGAAU
EHS-D-B27-4	UGCCAUUGUCGCCA
EHS-D-B27-5	CCAUUGAGGCAACGUC
EHS-D-B2-8	CUUCACUACCACAGAAAUAC
EHS-D-B28-1	UGAACUUUGAUUGU
EHS-D-B28-2	UGUAACGUGUUGUUCCCUACCG
EHS-D-B2-9	CCCGACAGGAAGCACCACUGUAGGCACACGA
EHS-D-B29-1	CGGGUUCAAUUCCCGUCUGGACCGCCA
EHS-D-B29-2	UACACUCUGAACAGUUGAA
EHS-D-B29-3	CCCGGCAAGUGCACCA
EHS-D-B29-4	AAAUAUCAUCAUGCACCCU
EHS-D-B29-5	CCCGGGUUCGUUUCCCGGCGA
EHS-D-B29-6	AAUGGCCAAUUCAUUCAAUGA
EHS-D-B29-7	UGGGAACGUCAGGUAAUCUACC
EHS-D-B3-1	GAACGUCAGGUAAUCUACCU
EHS-D-B31-1	GGCCUCUUAGCAUAGA
EHS-D-B31-2	UGUCACGGAAGAGAUCGCGGG
EHS-D-B31-3	UAUCUGGUUGAUCCUGCC
EHS-D-B31-4	AUUCGUGCUUAGUA
EHS-D-B31-5	UAUGCCAUUAGACA
EHS-D-B31-6	UGGGAACGUCAGGUAAUCUACCU
EHS-D-B31-7	UUCCCGGCGAUGGAACCA
EHS-D-B31-8	AGGCGAAAUCAGCAAUGAUGUC
EHS-D-B3-2	CUAUUGGAGAUGUGA
EHS-D-B32-1	CGCGGGUUCAAUUCCCGUCUGGACCGCCA
EHS-D-B32-2	GCCAUUGUCGCCA
EHS-D-B32-3	UAUUCAAUAUCCAA
EHS-D-B32-4	CUCCGUUGAAAUGUUAGA
EHS-D-B32-5	GGGGAUGUAGCUCAGAUGGUAGAGCAUUC
EHS-D-B3-3	GCGAAGGUGGCGGAAUUGGA
EHS-D-B33-1	GGAACGUCAGGUAAUCUACCU
EHS-D-B33-10	UUUACUACAGAAGUGGACU
EHS-D-B33-11	GUCACGCCACUGGAUUAUUCA
EHS-D-B33-12	UCUACUGCGUUAACAA
EHS-D-B33-2	UCCCGCACGCGACGCCA
EHS-D-B33-3	GUAGCUCUGGUGAUUUCC
EHS-D-B33-4	CCUGCUAAGACUGUAGGG
EHS-D-B33-5	CUACAACGAAAAGAAAGCUG
EHS-D-B33-6	GCGACGGAAUGGUA
EHS-D-B33-7	UGGAUCACGUUGGCUU
EHS-D-B33-8	UGAAGGACCAUUACGAGAA
EHS-D-B33-9	GAACGUCAGGUAAUCUACCU
EHS-D-B3-4	AUAAGGACCUGGUACUA
EHS-D-B34-1	GACAGUGUGGCCGAG
EHS-D-B34-2	ACUGCUGACGUGGC
EHS-D-B34-3	GGGGAUGUAGCUCAG
EHS-D-B34-4	CUGAAGGACCAUUA
EHS-D-B34-5	GGGAACGUCAGGUAAUCUACCU
EHS-D-B34-6	CUUUUAAACAGUCCAUA
EHS-D-B34-7	GCGAAGGUGGCGGAAUUGGA
EHS-D-B3-5	GAAAUCGGUGUUGU
EHS-D-B35-1	AUAGCAGACGGGUAUA
EHS-D-B35-2	GGCUACCACUUCUAAGGAAGGCAGCAG
EHS-D-B35-3	UAAAUGGAAAGCAGA
EHS-D-B35-4	CAAUCAUGCUGUCA
EHS-D-B35-5	UGGGAACGUCAGGUAAUCUACCU
EHS-D-B35-6	GGGUGGCCCGGGUUCGUUUCCCG
EHS-D-B35-7	GCCGACUGCUACCCCUGCCA
EHS-D-B3-6	GGGGGUGUAGCUCAGAUGGUAGAGCACUC
EHS-D-B4-1	GGAACGUCAGGUAAUCUACCU
EHS-D-B4-2	GGGGAUGUAGCUCAGAU
EHS-D-B4-3	CUUAACCGUAAUUUCUAUU
EHS-D-B4-4	AGAUUGAAACUGUCCUUAGUGCA
EHS-D-B4-5	GCCCAAGUGACGGAAUGGU
EHS-D-B4-6	AGCGGUACGCGAGCUGGGUUCA
EHS-D-B4-7	AAAUUGUUGUGAUUGAUG
EHS-D-B5-1	GUUAUGUUGUCGUUAAUA
EHS-D-B5-2	UGGGAACGUCAGGUAAUCUACCU
EHS-D-B5-3	AUCCUGCCAUUGUCGCCA
EHS-D-B5-4	UUACCCAUAGCAUGGUC
EHS-D-B5-5	GGAACGUCAGGUAAUCUACCU
EHS-D-B5-6	UUUGACAUGUAGCUGU
EHS-D-B5-7	GCCACGGAUGAGACCCGGGUUCGAUUCCCG
EHS-D-B5-8	CAAGCGGAAGCGCCA
EHS-D-B5-9	UUAUGGUAAUUCAAUUCUGUGUGCAUAUCCAG
EHS-D-B6-1	GAUAAGAAUGGAUAA
EHS-D-B6-2	GGAACGUCAGGUAAUCUACCU
EHS-D-B6-3	GGCCCUAUGGUGAAGUGGUUAACA
EHS-D-B6-4	GACAGUGUGGCCGAGUGGU
EHS-D-B6-5	CCGCAUCUCCACCA
EHS-D-B6-6	CCCGAAAGAUGGUGAACUAUA
EHS-D-B6-7	GGGGGUGUAGCUCAGAUGG
EHS-D-B7-1	CUAACUGGGGCAGCCA
EHS-D-B7-2	CCCCACCCUCUUGCACCA
EHS-D-B7-3	UCGAAUCCCAGUCACUCCGCCA
EHS-D-B7-4	UGGGAACGUCAGGUAAUCUACCU
EHS-D-B7-5	GAAAUCCUUAAGAAAGAUAUA
EHS-D-B7-6	UCCCGGCGAAUCCCCCA
EHS-D-B8-1	UAAAGGGAAUCUU
EHS-D-B8-2	GACAGUGUGGCCGAGUGGUC
EHS-D-B8-3	GGGAACGUCAGGUAAUCUACCU
EHS-D-B8-4	GAACGUCAGGUAAUCUACCU
EHS-D-B8-5	UUACCCAUAGCAUGGUCA
EHS-D-B8-6	UAAGACAGAAUAA
EHS-D-B9-1	AUCUCAGCACAAUCUGA
EHS-D-C10-1	CCUGAAACUCUCGGGUC
EHS-D-C10-2	UUUUACACAAUAGCCAU
EHS-D-C10-3	GCCCAAGUGACGGAAUGGU
EHS-D-C10-4	CGCGGGUUCAAUUCCCGUCUGGACCGCCA
EHS-D-C10-5	CUUAACUCCCUUUUUA
EHS-D-C10-6	CCCUGCAUGAGGCGCCA
EHS-D-C1-1	GGGGAUGUAGCUCAGAUGGUAGAGCAUUCGC
EHS-D-C11-1	UUUAACGGCAUUGCUCCAA
EHS-D-C11-2	UAUCUGGUUGAUCCUGCCAGUA
EHS-D-C11-3	GGGGAUGUAGCUCAGAUGGUAGAGC
EHS-D-C11-4	UAUGUUGUCGUUAAUA
EHS-D-C11-5	AUUAAAGGGAAUCUU
EHS-D-C11-6	CAGAUGGGAACGUCAGGUAAUCUACCU
EHS-D-C1-2	UAUUGGAUGUUGCAC
EHS-D-C12-1	GGGAACGUCAGGUAAUCUACC
EHS-D-C12-2	GCCCGGAUGGUGAAAUUGGC
EHS-D-C12-3	GGGGGUGUAGCUUAGAUGGUAGAGCACU
EHS-D-C12-4	CGGGUUCAAUUCCCGUCUGGACCGCCA
EHS-D-C12-5	UGGAAAUCCUUAAGAAAUAUAUA
EHS-D-C1-3	GGGAACGUCAGGUAAUCUACCU
EHS-D-C13-1	GUAUGUGUGACACUUUGUGUGGAUAU
EHS-D-C13-2	GACCCUGAUGGACAAUCCGAU
EHS-D-C13-3	GGACCUGACAGAACAUCUAGCUCUCUACCU
EHS-D-C1-4	CGUUUGCCGCAGAGGCCUCCA
EHS-D-C14-1	CGCGGGUUCAAUUCCCGUCUGGACCGCCA
EHS-D-C14-10	GGAACGUCAGGUAAUCUACCU
EHS-D-C14-2	UUCUAACACGAUCCC
EHS-D-C14-3	GGAAGUGGUUCUUGUAAUUGGA
EHS-D-C14-4	CCCACGGGGGGCGCCA
EHS-D-C14-5	CCCUCUAGCCCUCACCA
EHS-D-C14-6	GGGAACGUCAGGUAAUCUACCU
EHS-D-C14-7	AUUAAAGGGAAUCUU
EHS-D-C14-8	GACAGUGUGGCCGAG
EHS-D-C14-9	UUCGAACCGCUGGAU
EHS-D-C1-5	CGAUUUGCUGAGACUUAACCGU
EHS-D-C15-1	CGUAUCACUGUCACU
EHS-D-C15-2	GGCCCGGGUUCGUUUCCC
EHS-D-C15-3	CUAAGUAAAGCGCGUU
EHS-D-C15-4	CCUGCCACUGUCGCCA
EHS-D-C15-5	GAACGUCAGGUAAUCUACCU
EHS-D-C15-6	GGGAACGUCAGGUAAUCUACCU
EHS-D-C15-7	AGCUGUUUAUUUCACUUGUAGUAA
EHS-D-C1-6	GCGAAGGUGGCGGAAUUGG
EHS-D-C16-1	CGUAAUUUCUAUUU
EHS-D-C16-2	AAGGCUUGGGGUGUCAGAAAAG
EHS-D-C16-3	GAGGUGUAGUUCGUCUUG
EHS-D-C16-4	ACGAAGCACAGCACACA
EHS-D-C16-5	GCCGUUUUAGCUCAGCUGGC
EHS-D-C16-6	CGCGGGUUCAAUUCCCGUCUGGACCGCCA
EHS-D-C17-1	GGGAACGUCAGGUAAUCUACCU
EHS-D-C17-2	GACAGUGUGGCAGAGUGGUAUAAG
EHS-D-C17-3	UGGGAACGUCAGGUAAUCUACC
EHS-D-C17-4	UUCACUGUUCCGUACAUGU
EHS-D-C17-5	GACAGUGUGGCCGAGUGGU
EHS-D-C17-6	AGAUCAGGUUAGUUUUACCCU
EHS-D-C18-1	CGCGGGUUCAAUUCCCGUCUGGACCGCCA
EHS-D-C18-2	UUAAAGGGAAUCUU
EHS-D-C18-3	UUCGCACCAGAAGCUAAA
EHS-D-C18-4	GGAACGUCAGGUAAUCUACCU
EHS-D-C18-5	GCAAGAGUGGCCGAGUGGU
EHS-D-C18-6	CGCGGGUUCAAUUCCCGUCUGGACCGCCA
EHS-D-C18-7	CAUUUAUUGUCUAAUUAUG
EHS-D-C18-8	GCGCGGGUUAACGGCGG
EHS-D-C19-1	CUGAAACUUGAAGUAAAACAGGUC
EHS-D-C19-2	GUUCAAAAUUGACUU
EHS-D-C19-3	CGGUUGGUCGGACCA
EHS-D-C19-4	UAUGCUUGUUGGU
EHS-D-C19-5	GAACGUCAGGUAAUCUACCU
EHS-D-C19-6	UCGUGGGUUCGUUUCCCGCAGAGGCCUCCA
EHS-D-C19-7	AGGAACAAUAAAAUG
EHS-D-C20-1	UGGGAACGUCAGGUAAUCUACCU
EHS-D-C20-2	UUCCAGUCUAUGUACGAAGGUU
EHS-D-C20-3	GACAGUGUGGCCGAGUGG
EHS-D-C20-4	CAUGCUGGGCGCGCCA
EHS-D-C20-5	GCCCAAGUGACGGAAUGGUAGACGUAAGG
EHS-D-C20-6	UACCACAGGGAUAACUGGCUUGUGGCA
EHS-D-C20-7	UGGGAACGUCAGGUAAUCUACCU
EHS-D-C2-1	CCUGAAAUUUCUCACCUCAAGUUGA
EHS-D-C21-1	GGAUGAAACUGCGGACGGC
EHS-D-C21-2	UGUCAUUCAAUAAAUUGAUA
EHS-D-C21-3	AUGGGAACGUCAGGUAAUCUACCU
EHS-D-C21-4	UAUAAUUAGUUGGUUU
EHS-D-C21-5	AGUUGAAGAAGAUGUUAA
EHS-D-C2-2	GCGAAGGUGGCGGAAUUGG
EHS-D-C22-1	GGGGAUGUAGCUCAGAUG
EHS-D-C22-2	GACAGUGUGGCCGAG
EHS-D-C22-3	GCCCAAGCGACGGAAUGGUA
EHS-D-C22-4	UGGGAACGUCAGGUAAUCUACCU
EHS-D-C22-5	UUUGUGAAUGAUAAAGAU
EHS-D-C22-6	AGAGUAGCUCUGGUGAUUUCC
EHS-D-C2-3	CUUUGUUCCUGUGUUA
EHS-D-C23-1	GACAGUGUGGCCGAGUGG
EHS-D-C23-10	UAAAAUGGUAACAUAUCAUGAAC
EHS-D-C23-11	CUUAAGAAAUAUAUA
EHS-D-C23-2	GAACGUCAGGUAAUCUACCU
EHS-D-C23-3	CUCAACUGUGUCC
EHS-D-C23-4	AGCAAUGUAUGAGGCUA
EHS-D-C23-5	CGGCGCAAGGGUUCCUUCGGA
EHS-D-C23-6	GGGGGUGUAGCUCAGAUGGUAGAGCACU
EHS-D-C23-7	GGGAACGUCAGGUAAUCUACC
EHS-D-C23-8	GCACUACUGGUCUAAUGG
EHS-D-C23-9	AAUAUGUGAUGUAC
EHS-D-C2-4	UGGGAACGUCAGGUAAUCUACCU
EHS-D-C24-1	GGAUGAAACUGCGGACGGC
EHS-D-C24-2	UGUCAUUCAAUAAAUUGAUA
EHS-D-C24-3	AUGGGAACGUCAGGUAAUCUACCU
EHS-D-C24-4	UAUAAUUAGUUGGUUU
EHS-D-C24-5	AGUUGAAGAAGAUGUUAA
EHS-D-C26-1	CCUGAAACGUAAUUUCUAUUU
EHS-D-C26-2	ACCUGAAACUUGGGGUGUCAGAAAA
EHS-D-C26-3	CGGUAAAGCUGGCGG
EHS-D-C26-4	ACGAAGCACAGCACACA
EHS-D-C26-5	GCUACAAUGGUCGGUAC
EHS-D-C26-6	CGCGGGUUCAAUUCCCGUCUGGACCGCCA
EHS-D-C27-1	GCAGGCUUAUAAUAAG
EHS-D-C27-2	GCUGGGGCGGCACAUCU
EHS-D-C27-3	CUUUUAUACUCACUU
EHS-D-C27-4	UAACCGUAAUUUCUAUUU
EHS-D-C27-5	UGGGAACGUCAGGUAAUCUACCU
EHS-D-C27-6	UUAAAGGGAAUCUU
EHS-D-C27-7	UUUCUAGCCAUUAUAGCC
EHS-D-C27-8	AUUGAAAGGGAAUAAGAU
EHS-D-C28-1	UGGGAACGUCAGGUAAUCUACCU
EHS-D-C28-2	CCGCCACGCGACGGGU
EHS-D-C28-3	GGGAACGUCAGGUAAUCUACCU
EHS-D-C28-4	AUUACACGGUCAGUAUGG
EHS-D-C28-5	GGGAACGUCAGGUAAUCUACCU
EHS-D-C28-6	CGCGGGUUCAAUUCCCGUCUGGACCGCCA
EHS-D-C28-7	CUGAGGGUCGCAGGUUCG
EHS-D-C28-8	CGGGGGUUCGAAUCCCUCAUUGCCCGCCA
EHS-D-C28-9	CCUGAAAGUGGGUUCGAGUCCUGCUACCCCUGCCA
EHS-D-C29-1	AUUAGUGGUAGUUGGUU
EHS-D-C30-1	GGGGAUGUAGCUCAGAUGGUAGAGCAUUCGC
EHS-D-C30-2	CCUGAAAUUUUAAACUCAUU
EHS-D-C30-3	UCCUGCCGCGAUCGCCA
EHS-D-C3-1	ACAGAAAUACUUUCCGUUGUCA
EHS-D-C31-1	CGCGGGUUCAAUUCCCGUCUGGACCGCCA
EHS-D-C31-2	CCUCUAAGGCGUACCA
EHS-D-C3-2	GAGACCCGGGUUCGUUUCCCGGCAAGUGCACCA
EHS-D-C32-1	UUAAAGGGAAUCUUU
EHS-D-C32-2	UAAAACAAGGACGAUU
EHS-D-C32-3	CCCGGGUGAAACCACCA
EHS-D-C32-4	CCCGACAGGAAGCACCA
EHS-D-C32-5	UGGGAACGUCAGGUAAUCUACC
EHS-D-C32-6	AGGAAAUGGUCUAUAUCCU
EHS-D-C3-3	AGCAAUGUAUGAGGCUA
EHS-D-C33-1	CCUGAAAUUUGUUCCCU
EHS-D-C33-2	UGGGAACGUCAGGUAAUCUACCU
EHS-D-C33-3	GAACGUCAGGUAAUCUACCU
EHS-D-C33-4	CUCGCGUCGAAUCAUUGAUC
EHS-D-C33-5	CGGGGGUUCGAAUCCCUCAUUGCCCGCCA
EHS-D-C33-6	UAAAACAGGUCUGU
EHS-D-C33-7	CUCGUGGUGUUUGUAGU
EHS-D-C3-4	UGGGAACGUCAGGUAAUCUACCU
EHS-D-C34-1	UCGUCGCUGAUAAAUCUGUC
EHS-D-C34-2	UCCCGUCUGGACCGCCA
EHS-D-C34-3	UUUAACAUAGAGGGU
EHS-D-C34-4	CCCCACCGGAUGCACCA
EHS-D-C34-5	CUUCACUACCACAGAAAUACAA
EHS-D-C34-6	CCGCAUCUCCACCA
EHS-D-C34-7	CCUGAAAACUGUCGCCA
EHS-D-C34-8	AUUGUUGACUCAUCGUGGUUUUA
EHS-D-C3-5	GGGGAUGUAGCUCA
EHS-D-C35-1	UAAAUCUCUGAGAGAG
EHS-D-C35-2	GUAGGCAAAUCCGCAGC
EHS-D-C35-3	GGAACGUCAGGUAAUCUACCU
EHS-D-C35-4	UUCCCGGCGAUGGAACCA
EHS-D-C35-5	GUUGAAAGACGAGGUCAAUAAUAUCGA
EHS-D-C35-6	ACUCUAGCCCUCACCA
EHS-D-C35-7	CGUAGUCCUAACUAUAAA
EHS-D-C35-8	UGGAAAUCCUUAAGAAAUAUAUA
EHS-D-C3-6	GGUCGCGCAGCUCAGGGGAUAG
EHS-D-C36-1	GUGUCACGCCACUGGAU
EHS-D-C36-2	GGGUGGCCCGGGUUCGUUUCCC
EHS-D-C36-3	UCCUGCCAUUGUCGCCA
EHS-D-C36-4	CAAUAAAUUGAUAAAGU
EHS-D-C36-5	CAGCCAACUGAUCAGAAGUUG
EHS-D-C36-6	UUAAGUGGAAAAAUACCC
EHS-D-C38-1	CAAGAGUUCGACUCUCUUUGGCGCUACCA
EHS-D-C38-2	GACAGUGUGGCCGAGU
EHS-D-C38-3	GAACGUCAGGUAAUCUACCU
EHS-D-C38-4	CUUUCUCUGCUAUGUUA
EHS-D-C39-1	CGGGGGUUCGAAUCCCUCAUUGCCCGCCA
EHS-D-C39-2	CCACCUCUUGCACCA
EHS-D-C39-3	GAACGUCAGGUAAUCUACCU
EHS-D-C39-4	CCCCGGGUUCGAUUCCCGGCGAUGGAACCA
EHS-D-C39-5	UGGGAACGUCAGGUAAUCUACC
EHS-D-C4-1	UCCCCGGAUCGAACCCG
EHS-D-C4-2	CCCAAUAGUCGGCGCCA
EHS-D-C4-3	UAUCUGGUUGAUCCUGCCAGUA
EHS-D-C4-4	UAUAAACGUCAGCCA
EHS-D-C4-5	CGCGGGUUCAAUUCCCGUCUGGACCGCCA
EHS-D-C4-6	UUACACUGUCAUGAGAUGCGA
EHS-D-C5-1	UGGACUUCAACAAACUGGUGUUG
EHS-D-C5-2	CAUAAUGGAUAUCGU
EHS-D-C5-3	UCGUCGCUGAUAAAUCUGUC
EHS-D-C5-4	UAUAGCUGGAAGUGGUUCU
EHS-D-C5-5	CGCGGGUUCAAUUCCCGUCUGGACCGCCA
EHS-D-C5-6	UUUAUCACUCAACAAACUG
EHS-D-C5-7	CCGGCUAGACGAUC
EHS-D-C5-8	CCUGCCAUUGUCGCCA
EHS-D-C5-9	CAAGCGCUCAUAGCGAGGUUGC
EHS-D-C6-1	GGGAACGUCAGGUAAUCUACCU
EHS-D-C6-2	UAUCACUGUCACUGUUGAA
EHS-D-C6-3	GAGAAUCUCAGCACUAUCUGA
EHS-D-C6-4	CCUGCCACUGUCGCCA
EHS-D-C6-5	AAGCAUUUCACUCAACUGU
EHS-D-C7-1	CCUGAAAUUCAUAAUGA
EHS-D-C7-2	GGGAACGUCAGGUAAUCUACCU
EHS-D-C7-3	GGGAAAGUAGGUCGUUGCU
EHS-D-C7-4	UAAAAUGGUAACAUAUCAUGAAC
EHS-D-C7-5	UACGAGGCUAUA
EHS-D-C7-6	CCCGGGUUCGUUUCCC
EHS-D-C8-1	CAUUAUGUUCACA
EHS-D-C8-2	GGAACGUCAGGUAAUCUACCU
EHS-D-C8-3	GGGAACGUCAGGUAAUCUACCU
EHS-D-C8-4	GAACGUCAGGUAAUCUACC
EHS-D-C8-5	CUUCUUCCAUUCAAAAAA
EHS-D-C8-6	CACAUCCAUUGAAACACU
EHS-D-C9-1	GACAGUGUGGCCGA
EHS-D-C9-2	CUUAACCGUAAUUUCUAUU
EHS-D-C9-3	CGUAGGUUCGAAUCCUGCCAUUGUCGCCA
EHS-D-C9-4	GGCGAUUGAAAGAGAUAGACGGGGA
EHS-D-C9-5	GCAAGGGGAUCGAUACCC
EHS-D-C9-6	UUCGACGUGUCUGAUA
EHS-D-D10-1	GUGGAUAGCCUGGAUAUUGUUGUUGAG
EHS-D-D10-2	UCCAUUGUGGUGUAGUUGG
EHS-D-D10-3	GACAGUGUGGCCGAG
EHS-D-D10-4	GGGAACGUCAGGUAAUCUACCU
EHS-D-D10-5	CCCGGCAAGUGCACCA
EHS-D-D1-1	UACAUAAUGGUGGAUAUU
EHS-D-D11-1	UAACGAGGAAUUGGGGUUCGACAUCGGA
EHS-D-D11-2	UAUUUGGAGUUGCAUAAUCA
EHS-D-D11-3	CCCGGGUUCGUUUCCCGGCGA
EHS-D-D11-4	GCGCAUGAAUGGAUCAC
EHS-D-D11-5	CACGGGGGGCGCCA
EHS-D-D11-6	CAGGUAAUCUACCU
EHS-D-D1-2	GGGAACGUCAGGUAAUCUACCU
EHS-D-D12-1	GAACGUCAGGUAAUCUACCU
EHS-D-D12-2	GACAGUGUGGCCGAGUGGUC
EHS-D-D12-3	UUGAAAGGGAAUAAGA
EHS-D-D1-3	GGGAACGUCAGGUAAUCUACCU
EHS-D-D13-1	UAAAAGGUUCAUUACAGAAU
EHS-D-D13-2	ACGUCUUUAUAAUUACU
EHS-D-D13-3	CGGGUUCAAUUCCCGUCUGGACCGCCA
EHS-D-D13-4	UUCGACGUGUCUGAUA
EHS-D-D13-5	UGGGAACGUCAGGUAAUCUACCU
EHS-D-D13-6	UGGGAACGUCAGGUAAUCUACCUU
EHS-D-D13-7	UGCCUUCUAAGCCUGUGGUCGCA
EHS-D-D13-8	CAUUCUGUCAAAGUAGU
EHS-D-D1-4	CCCGACAGGAAGCACCA
EHS-D-D14-1	GGGGGUGUAGCUCAGA
EHS-D-D14-2	CUGGCGGUCCGACGCCUGUCGG
EHS-D-D14-3	UCGUAGGCACCUGAAA
EHS-D-D1-5	CGCGGGUUCAAUUCCCGUCUGGACCGCCA
EHS-D-D15-1	GGCCUCUUAGCAUAG
EHS-D-D15-2	GCCCCUCAUUCUCCACCA
EHS-D-D15-3	ACCCAAUAGUCGGCGCCA
EHS-D-D15-4	CGGGGGUUCGAAUCCCUCAUUGCCCGCCA
EHS-D-D15-5	UAUCAACAAUACCUGUCA
EHS-D-D15-6	CGGGGGUUCGAAUCCCUCAUUGCCCGCCA
EHS-D-D1-6	CGCGGGUUCAAUUCCCGUCUGGACCGCCA
EHS-D-D16-1	AGCAAUGUAUGAGGCUA
EHS-D-D16-2	GCCCCGGGUUCGUUUCCCGGCGAUGG
EHS-D-D16-3	CGAGUCCUGCUACCCCUGC
EHS-D-D16-4	AUCAACUGUCAUAGACUGAUCAACAAA
EHS-D-D1-7	UAGAUCGGUCAGCGG
EHS-D-D17-1	UAUCAACAAUACCUGUC
EHS-D-D17-2	CUUCGCACGCCCCA
EHS-D-D17-3	GUAGCUCUGGUGAUUUCC
EHS-D-D17-4	CCACCGGAUGCACCA
EHS-D-D17-5	GACAGGAAGCACCA
EHS-D-D17-6	CCAGCAGCCGCGGUAAUUCC
EHS-D-D17-7	UUGAUCAAUUCCAAUA
EHS-D-D17-8	GGGAACGUCAGGUAAUCUACCUUUU
EHS-D-D17-9	GUUAACGCAGUAGAGGAUA
EHS-D-D18-1	CUGAAACUUGUAAUGU
EHS-D-D18-2	UGUGGGUUCGAGUCCUGCUACCCCUGCCA
EHS-D-D18-3	CCCCACCGGAUGCACCA
EHS-D-D18-4	CGAUUCCCGGCGAUGGAACCA
EHS-D-D18-5	CAACAAACAACCAGCA
EHS-D-D18-6	CCGCAACAGGUCUCC
EHS-D-D18-7	CGCGGGUUCAAUUCCCGUCUGGACCGCCA
EHS-D-D18-8	CACCGGAUGCACCA
EHS-D-D19-1	UAGGUUCAUAUCAA
EHS-D-D19-2	CCCCACCUCUUGCACCA
EHS-D-D19-3	UUCUUGGACCAUCUGUUUGAAGGU
EHS-D-D19-4	CGGCAGUAGGUCAGUCUUCGUAU
EHS-D-D19-5	AUCCUGCCGUUGUCGCCA
EHS-D-D19-6	CUCAACUGUGUCCAU
EHS-D-D19-7	UGACAGCACAAACGAU
EHS-D-D20-1	UGGGAACGUCAGGUAAUCUACC
EHS-D-D20-2	CCGGGUGAAACCACCA
EHS-D-D20-3	UAUAUGCAGCAUGGAAU
EHS-D-D20-4	UCCCCAUAGUCGCCUCCA
EHS-D-D20-5	GGGAGAGGUGAAAAUCCAUGAUCGC
EHS-D-D20-6	CUUCGUCAUCUUCAACU
EHS-D-D2-1	CGCGGGUUCAAUUCCCGUCUGGACCGCCA
EHS-D-D2-2	UGGGCUGUAAUGGCCGUGCUG
EHS-D-D22-1	UAUUAUUUUUUAAAU
EHS-D-D22-2	CUCAAUAAAUCCUGUCUU
EHS-D-D22-3	UAACGAGGAAUUGGGGUUCGACAUCGGA
EHS-D-D22-4	GGCUCAACCCUGGCUCGCUUUGGAUACU
EHS-D-D22-5	UAAAAAGGGAGUUAAG
EHS-D-D22-6	UGGGAACGUCAGGUAAUCUACCU
EHS-D-D2-3	CGUAAUUUCUAUU
EHS-D-D23-1	UUAAGAAAUAUAUA
EHS-D-D23-2	GGGAGAGGUGAAAAUCCAUGAUCGCUA
EHS-D-D23-3	UGGGAACGUCAGGUAAUCUACCU
EHS-D-D23-4	GACAGUGUGGCCGAGUG
EHS-D-D23-5	AGAACGAAGGUCCAUA
EHS-D-D23-6	AACCCCACCUCUUGCACCA
EHS-D-D23-7	CGGGGGUUCGAAUCCCUCAUUGCCCGCCA
EHS-D-D2-4	UACAGAAGUGGACUACA
EHS-D-D24-1	GUUCGAAUCCUGCCGCGAUCGCCA
EHS-D-D24-2	GGGAACGUCAGGUAAUCUACC
EHS-D-D24-3	GGGAACGUCAGGUAAUCUACCU
EHS-D-D24-4	CCUGCGAAGCCCCCA
EHS-D-D24-5	AUUAAUAUGGUCUCCU
EHS-D-D24-6	CACCGGAUGCACCA
EHS-D-D24-7	GCGAAGGUGGCGGAAUUGG
EHS-D-D24-8	GCAUAGGACUGCAGUUCCCGUGGU
EHS-D-D2-5	CGCGGGUUCAAUUCCCGUCUGGACCGCCA
EHS-D-D25-1	UAUCUGGUUGAUCCUGCCAGUA
EHS-D-D25-2	UAUUUCACCAUGGACUCA
EHS-D-D25-3	AGUGAAUAAUGAGUUAACAA
EHS-D-D25-4	GCCCAAGUGACGGAAUGGUAGA
EHS-D-D2-6	UCCCCGGAUCGUACCCGGGUGA
EHS-D-D26-1	AGUAAUUGAGUUGUUAUUACU
EHS-D-D26-2	CGGGGGUUCGAAUCCCUCAUUGCCCGCCA
EHS-D-D26-3	UGGGAACGUCAGGUAAUCUACCU
EHS-D-D26-4	GCCGUGGGUUCGCCCCCCACAACGACCGCCA
EHS-D-D26-5	GGGAACGUCAGGUAAUCUACCU
EHS-D-D26-6	GGGAUAACUGGCUUGUGGCAGC
EHS-D-D2-7	AUCCGGUUGGUCGGACCA
EHS-D-D27-1	ACGAGCAUCAUCA
EHS-D-D27-2	CGUCGCUAAUGCAAUA
EHS-D-D27-3	UAUCUGGUUGAUCCUGCCAGUA
EHS-D-D27-4	UCGUGGGUUCGUUUCCCGCAGAGGCCUCCA
EHS-D-D27-5	CCCCACCGGAUGCACCA
EHS-D-D27-6	GACAGUGUGGCCGAGUGG
EHS-D-D28-1	GAACGUCAGGUAAUCUACCU
EHS-D-D28-2	GCCAUUGUCGCCA
EHS-D-D28-3	UGGGAACGUCAGGUAAUCUACC
EHS-D-D28-4	AAAUUAAAGGGAAUCUU
EHS-D-D28-5	CUCCAUAGCCAUGUAAGUCA
EHS-D-D29-1	UAAAAGGUUCAUUACAUAAU
EHS-D-D29-2	ACGAUCUUUAUAAUUACU
EHS-D-D29-3	CGGAUUCAAUUCCCAUCUGGAUCGCCA
EHS-D-D30-1	GCAAGAGUGGCCGAGUGG
EHS-D-D30-2	UCCCGCCUGGACCGCCA
EHS-D-D30-3	AUUUGUGAGAGAUGGCCCU
EHS-D-D3-1	UGGGAACGUCAGGUAAUCUACCU
EHS-D-D31-1	CGCGGGUUCAAUUCCCGUCUGGACCGCCA
EHS-D-D31-2	UGGGCUGUAAUGGCCGUGCUG
EHS-D-D31-3	CGUAAUUUCUAUU
EHS-D-D31-4	UACAGAAGUGGACUACA
EHS-D-D31-5	CGCGGGUUCAAUUCCCGUCUGGACCGCCA
EHS-D-D31-6	UCCCCGGAUCGUACCCGGGUGA
EHS-D-D31-7	AUCCGGUUGGUCGGACCA
EHS-D-D3-2	CAUAUUCGUCCAUUAUA
EHS-D-D32-1	CAUUACUCUUAACUUGAUUUACGA
EHS-D-D32-2	GAACGUCAGGCAAUCUACCU
EHS-D-D32-3	UAAGGCUAAAUCAUCAAUGAUGGC
EHS-D-D32-4	GCAGAACCAUGAUAUAUAUGAAAA
EHS-D-D33-1	CGAAUCCGGUUGGUCGGACCA
EHS-D-D33-2	UUUCUGUAGGUGGUACUC
EHS-D-D33-3	UUUGAAAUAAUAAUA
EHS-D-D33-4	CUGUAAAAAUCGCACAAUA
EHS-D-D33-5	ACCGGAUGCACCA
EHS-D-D34-1	UUUCGAUGGAUUGUGUUUGAU
EHS-D-D34-2	ACCCCACCGGAUGCACCA
EHS-D-D34-3	GCGAAGGUGGCGGAAUUGG
EHS-D-D34-4	GCACGUGAAACCCUGUCUGAAUCCGCCGG
EHS-D-D34-5	AUAGUAGGAUGUGUUAAAA
EHS-D-D34-6	UGAACGGAUUGAAGCCGAA
EHS-D-D35-1	GGGAACGUCAGGUAAUCUACCU
EHS-D-D35-2	GGGGAUGUAGCUCAU
EHS-D-D35-3	GACAGUGUGGCCGAGUGGUCUAAGG
EHS-D-D35-4	GCGAAGGUGGCGGAAUUGG
EHS-D-D35-5	CAGCAGUGUCUUGAUCA
EHS-D-D36-1	GCUGGUUCGAUUCCUGCCGGAACCACCA
EHS-D-D36-2	GCACGAAUGGCCGAGUGG
EHS-D-D36-3	GGGGGGGUAGCUCACCUGGCUAGAGCGCC
EHS-D-D36-4	GACAACGUGGCCGAG
EHS-D-D36-5	CAGGGGGUUCGAAUCCCUCAUUGCCCGCCA
EHS-D-D36-6	CUCUUCGAUGAUGCCAA
EHS-D-D37-1	UUACGAACCGUCAUUGAUA
EHS-D-D37-2	CGCGGGUUCAAUUCCCGUCUGGACCGCCA
EHS-D-D37-3	CGUGCGUCAUUGCAUUCU
EHS-D-D37-4	UCCAUUGUGGUGUAGUUGG
EHS-D-D37-5	UUUUGGACAUUACGUU
EHS-D-D37-6	CUGCCACUGUCGCC
EHS-D-D37-7	GCUCGUACUAAUAACCGCAACA
EHS-D-D38-1	GGGAACGUCAGGUAAUCUACCU
EHS-D-D38-10	UUGAAGCACUUUAAU
EHS-D-D38-11	CUUAACCGUAAUUUCUAUUU
EHS-D-D38-12	UGGGACAAUGCUGAGGGGAUGU
EHS-D-D38-13	CCUGAAAACAUGGUUACU
EHS-D-D38-2	GGGGAUGUAGCUCAGAUGGUAGAGCAUUC
EHS-D-D38-3	CAUUGAGGCAACGUCAGUAUAA
EHS-D-D38-4	UCCCGGCGAUGGAACCA
EHS-D-D38-5	AUUAUUGUUCCUCGU
EHS-D-D38-6	GGGAUAACUGGCUUGU
EHS-D-D38-7	CCCCGGGUUCGUUUCCCGGCGAUG
EHS-D-D38-8	CCCACCGGAUGCACCA
EHS-D-D38-9	GAACGUCAGGUAAUCUACCU
EHS-D-D4-1	UUUCACAUGCUGCAAAGA
EHS-D-D4-2	UAAAAUGGUAACAUAUC
EHS-D-D4-3	UUUGCUUGCGAUAUA
EHS-D-D4-4	GUCUAACUGGGGCAGCCA
EHS-D-D5-1	GCCUUGUUAGCUCAGUCGGAAGAGCAUC
EHS-D-D5-2	GGGGAUGUAGCUC
EHS-D-D5-3	UUUAUGUAUGGUUA
EHS-D-D5-4	CGGAAGCAGCAAUA
EHS-D-D5-5	GGGGGUGUAGCUCACCUGGAUAGAGCGC
EHS-D-D5-6	CCCACCGGAUGCACCA
EHS-D-D5-7	AAGACGAUCCAGUUUGU
EHS-D-D6-1	GGGAACGUCAGGUAAUCUACC
EHS-D-D6-2	GCCCGGAUGGUGAAAUUGGC
EHS-D-D6-3	GGGGGUGUAGCUUAGAUGGUAGAGCACU
EHS-D-D6-4	CGGGUUCAAUUCCCGUCUGGACCGCCA
EHS-D-D6-5	UGGAAAUCCUUAAGAAAUAUAUA
EHS-D-D7-1	UUCAAGCAUGGGACAAU
EHS-D-D7-2	GACAGUGUGGCCGAGUGGU
EHS-D-D7-3	CUGAAAAAGAAGGAAACA
EHS-D-D7-4	CGCGGGUUCAAUUCCCGUCUGGACCGCCA
EHS-D-D7-5	CUCGACUACAUAAUGGU
EHS-D-D7-6	GGGAGAGGUGAAAAUCCAUGAUCGC
EHS-D-D7-7	GGGUGGCGCGGGUUCGUUUCCCGCCAAAGC
EHS-D-D7-8	GGGAACGUCAGGUAAUCUACCU
EHS-D-D8-1	UGGGAACGUCAGGUAAUCUACCU
EHS-D-D8-2	CCGCCACGCGACGGGU
EHS-D-D8-3	GGGAACGUCAGGUAAUCUACCU
EHS-D-D8-4	AUUACACGGUCAGUAUGG
EHS-D-D8-5	GGGAACGUCAGGUAAUCUACCU
EHS-D-D8-6	CGCGGGUUCAAUUCCCGUCUGGACCGCCA
EHS-D-D8-7	CUGAGGGUCGCAGGUUCG
EHS-D-D8-8	CGGGGGUUCGAAUCCCUCAUUGCCCGCCA
EHS-D-D8-9	CCUGAAAGUGGGUUCGAGUCCUGCUACCCCUGCCA
EHS-D-D9-1	GGGAACGUCAGGUAAUCUA
EHS-D-D9-2	GGCCCGGGUUCGUUUCCCG
EHS-D-D9-3	AUUUCUAACACGAUCCCCA
EHS-D-D9-4	CCCCAUAGUCGCCUCCA
EHS-D-D9-5	CCCUCUAGCCCUCACCA

## Sheet: EHS-ID
Supplementary Table 1:(B) Small RNAs cloned in a 5'P-independent manner.
Small RNA name	Small RNA sequence
EHS-ID-27-1-1	UAGAGACUAUCUUUAAAUAGCACUA
EHS-ID-27-1-10	GAAGGUAUAUAUGAUAUUCAAUAUCCAA
EHS-ID-27-1-100	UAGUGGUUCAGUCCCCCUAGCCCUCACC
EHS-ID-27-1-101	UCAAGGUAUAUAUGAUAUUCAAUAUCCAA
EHS-ID-27-1-102	UAGCAAAUCUGUAAAGAUAUUCAGCUCU
EHS-ID-27-1-103	UUUACGGACCAAGGAGUCUAACAUGGAUGCGAA
EHS-ID-27-1-104	AUCCUGCCGUUGUCGCCA
EHS-ID-27-1-105	UUACUAUCUACUCGAGCAUCAUCGCGUAAU
EHS-ID-27-1-106	UGUAUUCGGACCAAAUGAAUAAAUGGCU
EHS-ID-27-1-107	GGGUUUAUGUUACUUAACAGUUCU
EHS-ID-27-1-108	UUACCAUUGCAGGUACUACUAAUACAGCG
EHS-ID-27-1-109	AUCAUAACCAAACAUACUCCGUAGAGAA
EHS-ID-27-1-11	AGAAGGUAUAUAUGAUAUUCAAUAUCCAA
EHS-ID-27-1-110	GGUCAUCUUUCACUGUACUGUACAUUGAAAA
EHS-ID-27-1-111	UUACGGGAAAACUUACCAAGACCGAAC
EHS-ID-27-1-112	GUUCUUAAUCAAGAGAAUU
EHS-ID-27-1-113	ACCCCACCUCUUGCACCA
EHS-ID-27-1-114	ACCCCACCUCUUGCACC
EHS-ID-27-1-115	GGAAGCCAGAGGAAACUCUGGUGGAGG
EHS-ID-27-1-116	UAACCCAUCCAAGGAAGG
EHS-ID-27-1-117	UGAAGGUAUAUAUGAUAUUCAAUAUCCAA
EHS-ID-27-1-118	GACCGAGUGUUUCGACUAAGAAUAAUUAUUAGAUCA
EHS-ID-27-1-119	AUAGUCGUGUAUAUUUAUUAUUGACUA
EHS-ID-27-1-12	GGUAGGUUCAUAUCAAGUAGGAUA
EHS-ID-27-1-120	GGUCACUGCUAUUUUAUCGCUAAAAUA
EHS-ID-27-1-121	UGUCAGGUGUAAUAUUUAUUAAAUUCU
EHS-ID-27-1-122	UAAAUUACCCACUUUCGAAUUGAAGAGGUAGU
EHS-ID-27-1-123	GUGGGUUCGGGCCCCACGGGGGGCGCCA
EHS-ID-27-1-124	GCAGUCUUCAUAAAAAUUAAAGGGAAUCU
EHS-ID-27-1-125	CUGCUUGGUGGGGCUUGCUCUGCUAGGCGGAC
EHS-ID-27-1-126	UUGGGUUCGUGCCCCACGGGGGCGCCA
EHS-ID-27-1-127	UUGCCGUACAUAUAGAAGGGAAUGUCGCA
EHS-ID-27-1-128	GAGUUGAAUUAAAAUCUGGUUUUAUA
EHS-ID-27-1-129	ACCCCACCUCUUGCACCA
EHS-ID-27-1-13	UUGAAACUGUCCUUAGUGCAGAUCU
EHS-ID-27-1-130	GCAAAUUCACAAUAAGGUAAGUCACCU
EHS-ID-27-1-131	UUUGGUUCGUUUCCCGGCGAAGCCCCCA
EHS-ID-27-1-132	AAGCAUUUACUUCAUUAUAUAACAACU
EHS-ID-27-1-133	GUUCUCUUUUUAAACAAACUCAAUGCU
EHS-ID-27-1-134	GUAAGGAGAUUAAAAACACUGAAAUCU
EHS-ID-27-1-135	GUGCUUGGUGGGGCUUGCUCUGCUAGGCGGAC
EHS-ID-27-1-136	GAAAGGUAUAUUUUGAAAUUAUCCCCAAA
EHS-ID-27-1-137	CUGACAUACAUCGGUAGCUUUUCUGAA
EHS-ID-27-1-138	UGUACCACCAAAAGACAUUGAAUGCUAA
EHS-ID-27-1-139	CCGAAGGUAUAUAUGAUAUUCAAUAUCCAA
EHS-ID-27-1-14	ACCCCACCUCUUGCACCA
EHS-ID-27-1-140	AUUGUGGGUUCGUGCCCCACGGGGGGCGCCA
EHS-ID-27-1-141	AACCCAGGUUCGGUUCCUGGUGUGAGCACCA
EHS-ID-27-1-15	AUAUGGUCACAAGGCUGAAACUUAAAGGAA
EHS-ID-27-1-16	AUUGAAGUCAAAAUAACCACGUUGUGACUU
EHS-ID-27-1-17	GGAUUGAAAGGGAAUAAGAUU
EHS-ID-27-1-18	AGGCUGAUCGCUCCCAAGAGCUCAU
EHS-ID-27-1-19	UUGCUUGGUGGGGCUUGCUCUGCUAGGCGGAC
EHS-ID-27-1-2	GGGCAUUCUUCCAAGGGAUAAAUCU
EHS-ID-27-1-20	GGUCACUGGUUCGUAUCCGGUUGGUCGGACCA
EHS-ID-27-1-21	GUGGGUUCGGGCCCCACGGGGGGCGCCA
EHS-ID-27-1-22	GUAUCGAGGACUACCAAGAUUAUA
EHS-ID-27-1-23	GAUUGCGUUUCAAAUAAUAAGAACGAU
EHS-ID-27-1-24	UUACCGUCGUAGUCCUAACUAUAAAUG
EHS-ID-27-1-25	UAAGGUAUAUAUGAUAUUCAAUAUCCAA
EHS-ID-27-1-26	ACCCCACCUCUUGCACCA
EHS-ID-27-1-27	AUUACAGCUACUAGACCAACUUCAACUAGA
EHS-ID-27-1-28	GAUCCCAUCAUUGGAAGAGAUGAAGA
EHS-ID-27-1-29	GCGUUAACAAGCAAGCUUUUCAAUUCU
EHS-ID-27-1-3	GAUCUCGAGUACAUCUAUUUGGAGUUCC
EHS-ID-27-1-30	GAAAUGUCUUUAAUAAGUUGACUAAAA
EHS-ID-27-1-31	UGGAAGGGCACACCAGGAGUGGAGCCUGCGGCUU
EHS-ID-27-1-32	UGUCAUCACUAAAAACUUCUCUCUCU
EHS-ID-27-1-33	GGGGGGCUUAGCUCAGUGGUAGAGCAGCUGACUC
EHS-ID-27-1-34	UAGCAUCAGAAAUGACACUUUCAACUAA
EHS-ID-27-1-35	UAAGGGGAUCGAUACCCCUCACCUCCACCA
EHS-ID-27-1-36	GGGAUUUGGUUUUGAAUAUCCAAUAC
EHS-ID-27-1-37	GAAGUAAAAUGGACAGCUUUAUUA
EHS-ID-27-1-38	GUCCCGGCAAAUGCGCCA
EHS-ID-27-1-39	UUAAAGAAGUACUGUGAAGGAAAACUU
EHS-ID-27-1-4	CGAAUCAUGCUCCUCAAUGACAUUA
EHS-ID-27-1-40	GUACUUUUUCCUACUCCUAUUUUCCGGAGAAA
EHS-ID-27-1-41	GAAGGUAUAUAUGAUAUUCAAUAUCCAA
EHS-ID-27-1-42	UUGCUGAGACUUAACCGUAAUUUCUAU
EHS-ID-27-1-43	UUGCUUGGUGGGGCUUGCUCUGCUAGGCGGAC
EHS-ID-27-1-44	UCUCCCAACUCCAACAGAACCUGAAAUGA
EHS-ID-27-1-45	ACCCCACCUCUUGCACCA
EHS-ID-27-1-46	GGAUUGAAAGGGAAUAAGAUU
EHS-ID-27-1-47	UGUCAAGUGGUAACAUUACAUUAACUU
EHS-ID-27-1-48	GUUCAACAAUUUCUUGACUCGGAAAUA
EHS-ID-27-1-49	GGGAGGCGUGGGUACCCCACCUCUUGCACCA
EHS-ID-27-1-5	CUUAGACGAGGUCAAUAAUAUCGAGAAUCUC
EHS-ID-27-1-50	UUGCGGGUGGCCCGGGUUCGUUUCCCGGCGAAGCCCCCA
EHS-ID-27-1-51	GAACCCAGUCUGGAAUAGUACUCUGGU
EHS-ID-27-1-52	UGAUAGAACUCUCCUUGUUGCUGAUCCA
EHS-ID-27-1-53	UGCGUGGGAUCAUACCCCACUUCGUGCACCA
EHS-ID-27-1-54	UGACUUAUUCUAUAGGUUUCCCCUAAGAAA
EHS-ID-27-1-55	GAGGAUUCUGUCUUAUAGAUAGAAAA
EHS-ID-27-1-56	AUUACGGACCAAGGAGUCUAACAUGGAU
EHS-ID-27-1-57	UUGUGGGUUCGUACCCCACGGGGGGCGCCA
EHS-ID-27-1-58	GUUCAGGUACUUGAUUAAUAAUUUUAC
EHS-ID-27-1-59	CUUACGGACCAAGGAGUCUAACAUGGAUG
EHS-ID-27-1-6	UUAUAUCCACUGCUUAGUGUUGUUUAAU
EHS-ID-27-1-60	GGUCGUGAGUUACUCACCGUUCCCACCA
EHS-ID-27-1-61	GACAUUAACUCGCUCUUCGAUAUUUUG
EHS-ID-27-1-62	UUAAGGUAUAUAUGAUAUUCAAUAUCCAA
EHS-ID-27-1-63	ACCCCACCUCUUGCACCA
EHS-ID-27-1-64	GGUCAAAUAAUAUUUCUAUCUAUAUUAU
EHS-ID-27-1-65	GUCCUGGGUUCGUUUCCCGGCGAAGCCCCCA
EHS-ID-27-1-66	GAAACCCAAUAUUGUAAAGUACUUGGUA
EHS-ID-27-1-67	GGGCUUUUAGUUAAGUGGAAAAA
EHS-ID-27-1-68	UUAGGUUCGUAUCCUGCCGUUGUCGCCA
EHS-ID-27-1-69	UAUAACGAGUACCACAAAAGGUAUUCAUUCA
EHS-ID-27-1-7	CGGCUAUUCUAUACACCAAGCUCCAAU
EHS-ID-27-1-70	GAUAUCCCUAUUUGAAAAAUCCAUGGACC
EHS-ID-27-1-71	GAAAGGGAUAUACACCAGUUCCUUGGA
EHS-ID-27-1-72	GAAAUGGCGUAAGGACAACAAAA
EHS-ID-27-1-73	UGGACAUUGUUUACUGAUAUCAACAAUA
EHS-ID-27-1-74	GCUCCGGGGAUAACAGGCUGAUACCGCCCAA
EHS-ID-27-1-75	UGAACAUGCAUCAAUAGUAUCUGCAUU
EHS-ID-27-1-76	UUAACGGCUGGGCGGGGCGACCCGACGGA
EHS-ID-27-1-77	UGUCGAGCCAUUUAUUCAUUUAGUCCAA
EHS-ID-27-1-78	UCACUCAACAUCUUGUCAAACU
EHS-ID-27-1-79	ACCCCACCUCUUGCACCA
EHS-ID-27-1-8	UUACUUAAAGAUAGAACUUUUUCACAUU
EHS-ID-27-1-80	GUAUCGAGGACUACCAAGAUUAUA
EHS-ID-27-1-81	GAUUGCGUUUCAAAUAAUAAGAACGAU
EHS-ID-27-1-82	AAACAACCCAUGACCAUGUUAAAUUA
EHS-ID-27-1-83	ACCCCACCUCUUGCACCA
EHS-ID-27-1-84	AGUAUCGAGAAUCUCAGCACUAUCUGAUUCU
EHS-ID-27-1-85	AUCUGGGUGGGACCACCA
EHS-ID-27-1-86	GUUAGCUCGGUUCGACUCCGGGACGCGCCUCCA
EHS-ID-27-1-87	UAGUGGUUCAGUCCCCCUAGCCCUCACC
EHS-ID-27-1-88	UCAAGGUAUAUAUGAUAUUCAAUAUCCAA
EHS-ID-27-1-89	AUCUGGGUGGGACCACCA
EHS-ID-27-1-9	UGAAUAGCUCUAUACAGACUUCUUAUUAU
EHS-ID-27-1-90	UUACUGGUUCGUAUCCGGUUGGUCGGACCA
EHS-ID-27-1-91	ACCCCACCUCUUGCACCA
EHS-ID-27-1-92	GGUCACAACUCGAUUCAGUAAUGUUAUU
EHS-ID-27-1-93	GUAUUACUCUUAGUAUUUCAAGAAAACC
EHS-ID-27-1-94	CUACGGACCAAGGAGUCUAACAUGGAUG
EHS-ID-27-1-95	UGACAUUCUAAGUGAGUUAGGAUGCCACGAC
EHS-ID-27-1-96	UUGUGGGUUCGUGCCCCACGGGGGGCGCCA
EHS-ID-27-1-97	GUAAUUUCUUAAUAAAUA
EHS-ID-27-1-98	AUACAUAACCUCUAUCACAUUAUAAC
EHS-ID-27-1-99	GUUAGCUCGGUUCGACUCCGGGACGCGCCUCCA
EHS-ID-27-2-1	GCUCACAUAGUACAGAGGCAGUACAUC
EHS-ID-27-2-10	UAUCAGAGCCGAAACGUCCUUACAUUU
EHS-ID-27-2-100	ACCCCACCUCUUGCACCA
EHS-ID-27-2-101	UAAGGUAUAUAUGAUAUUCAAUAUCCAA
EHS-ID-27-2-102	UUUUCAGUAGCUCUUAUUCUAAAAGCAU
EHS-ID-27-2-103	GUAUGGUCACAAGGCUGAAACUUAA
EHS-ID-27-2-104	UUAGGUUCGGGCCCUGCAUGAGGCGCCA
EHS-ID-27-2-105	GUGCGGAAGCUAACGAACAGGGUACUGCAAG
EHS-ID-27-2-106	GGUCUGCCAUGAGUGUUGUCAUUCUAC
EHS-ID-27-2-107	UAAAUUCAUUACUUAGCA
EHS-ID-27-2-108	UUGUCCCUAUUUCCAUAAAAAUUGGUCA
EHS-ID-27-2-109	GGUCGGUAUCUUGCACAAUAGAAGAUAA
EHS-ID-27-2-11	AUUCUUUGAGCACCAAUAUCAGUAAGAA
EHS-ID-27-2-110	UAACACGGGAAAACUUACCAAGACCGAA
EHS-ID-27-2-111	GAAGGUAUAUAUGAUAUUCAAUAUCCAA
EHS-ID-27-2-112	UAAGGUAUAUAUGAUAUUCAAUAUCCAA
EHS-ID-27-2-113	GAUCAGAAAUCGGUGUUGUAAGCUU
EHS-ID-27-2-114	AUCCGGUUGGUCGGACCA
EHS-ID-27-2-115	UAGCAUCAGUAAUAUCACCAGCACCAG
EHS-ID-27-2-116	UCCUGCCGUUGUCGCCA
EHS-ID-27-2-117	GAGAUAAAAUACCAGAACGUACAAGUU
EHS-ID-27-2-118	GUACAAUUGAAAAUUAUAUACGUUGUAUUUA
EHS-ID-27-2-119	GUGUAGGCACCAUCAAU
EHS-ID-27-2-12	UUAAAACCAGUCGGGUCCGCAAGG
EHS-ID-27-2-120	UAAGGGGAUCGUUACCCCUCACCUCCACC
EHS-ID-27-2-121	AUUCCGUGCAUCAACAAUGCCAUCACGU
EHS-ID-27-2-122	AUUGUGGGUUCGGGCCCCACGGGGGGCGCCA
EHS-ID-27-2-123	ACCCCACCUCUCGCACCA
EHS-ID-27-2-124	ACCCCACCUCUUGCACCA
EHS-ID-27-2-125	UAAGGUAUAUAUGAUAUUCAAUAUCCAA
EHS-ID-27-2-126	AUAACCGCAACAGGUCUCCAAGAAG
EHS-ID-27-2-127	UAAGAUGCGUGGGUUCGAACCCCACCGGAUGCACCA
EHS-ID-27-2-128	UUUCCAGUAGUAAUUAAUGUUUGAACAUUUAA
EHS-ID-27-2-129	GUAUCAGCAUCCAUUCUAUCGAAAUAG
EHS-ID-27-2-13	GGCAAUAGCAGCACCAUCAGGUCCUUC
EHS-ID-27-2-130	CUAACCCAGGUUCGUUUCCUGGUGUGAGCAC
EHS-ID-27-2-131	GGACUGUCAUUUAAACCAAAGAAAUAA
EHS-ID-27-2-132	UUGCUUGGUGGGGCUUGCUCUGCUAGGCGGAC
EHS-ID-27-2-133	UAAGCGCGGGUUAACGGCGGGAGUAAC
EHS-ID-27-2-134	UUAAGGUAUAUAUGAUAUUCAAUAUCCAA
EHS-ID-27-2-135	UAUAACGAGUACCACAAAAGGUAUUCAUUC
EHS-ID-27-2-136	UGUUCCAACAAUUGUACCAAUGUCUAUA
EHS-ID-27-2-137	UACGAGAUAAAAUACCAGAACGUACAA
EHS-ID-27-2-138	GAACCCCACCUCUUGCACCA
EHS-ID-27-2-139	UUCAAAAACACUAACACUA
EHS-ID-27-2-14	GAGCAAAUCCUCGCAGUAAUCUUUAAUAA
EHS-ID-27-2-140	UUAAGGUAUAUAUGAUAUUCAAUAUCCAA
EHS-ID-27-2-141	AUUAAGGUAUAUAUGAUAUUCAAUAUCCAA
EHS-ID-27-2-142	UUACUGGUUCGGAUCCGGUUGGUCGGACCA
EHS-ID-27-2-143	UUGGGUUCGGGCCCCACGGGGGGCGCC
EHS-ID-27-2-144	UGAGAAUCUCAGCACAAUCUGAUUCUU
EHS-ID-27-2-145	GGACUAUCAUCACACAUGUUUUAUAA
EHS-ID-27-2-146	AAAAUUGUUUUUAUCAAAACAAUGUCU
EHS-ID-27-2-147	UAACCGCAACAGGUCUCCAAGAAGCAAA
EHS-ID-27-2-148	UGGGUUCGUGCCCCACGGGGGGCGCCA
EHS-ID-27-2-15	AGGCUAUUCUAUACACCAAGCUCCAAU
EHS-ID-27-2-16	UCACCUUCAACUAUACAUUUGAAACAAUA
EHS-ID-27-2-17	ACCCCACCUCUUGCACCA
EHS-ID-27-2-18	GGAUUUGUUUUUGAAUAUCCAAUACUU
EHS-ID-27-2-19	UAAGGUAUAUAUGAUAUUCAAUAUCCAA
EHS-ID-27-2-2	UUCCUGGUGUGAGCACCACUGUAGGCACCAUCAGU
EHS-ID-27-2-20	GAACAUUGUUUACUGAUAUCAACAAUA
EHS-ID-27-2-21	UUACUUUAGUACAAUUGAAAAUUAUAUAC
EHS-ID-27-2-22	GCCUAACAUUCAUCGUUUAUGUUGUUAAU
EHS-ID-27-2-23	UUACUUGAGUAUAUUCAUGAGGAACAU
EHS-ID-27-2-24	ACCCCACCUCUUGCACCA
EHS-ID-27-2-25	UCAACGUGCAAAUUACUUGUCAUAUUUGAGUA
EHS-ID-27-2-26	UUAAGGUAUAUAUGAUAUUCAAUAUCCAA
EHS-ID-27-2-27	AUUAAGGUAUAUAUGAUAUUCAAUAUCCAA
EHS-ID-27-2-28	GGAACAUUGUUUACUGAUAUCAACAAUA
EHS-ID-27-2-29	UAACUGGCUUGUGGCAGCCAAGCGCUCA
EHS-ID-27-2-3	GAUCAAACAUUCCAAAAGGACAUUCAU
EHS-ID-27-2-30	GUCAUAGUACUGAUGUUUUUAAAUGUA
EHS-ID-27-2-31	UAUGAUAUUCAAUAUCCAA
EHS-ID-27-2-32	UUACUGUUUCAGUAGCAUUCAACACUACU
EHS-ID-27-2-33	UUAAGGUAUAUAUGAUAUUCAAUAUCCAA
EHS-ID-27-2-34	GAAGGGGAUCGUUACCCCUCACCUCCACCA
EHS-ID-27-2-35	ACCCCACCUCUUGCACCA
EHS-ID-27-2-36	GUUCCGUCCGAGUGAUUAAUUAACGGU
EHS-ID-27-2-37	GACCAACAACUAAUACUAGAGAUGUACU
EHS-ID-27-2-38	ACCCCACCUCUUGCACC
EHS-ID-27-2-39	UUCCUGGUGUGAGCACCA
EHS-ID-27-2-4	GAUAAAUCAGGAAGUAGUUCAGAUAACGA
EHS-ID-27-2-40	UGCCAUUUAGGUUCAAUUUUAUGUCUACCUA
EHS-ID-27-2-41	GCAUCACAAUACAGAACUAGACAAGAC
EHS-ID-27-2-42	UUCGAAUCUAACUCUCGUGGUGUUUGUAAAA
EHS-ID-27-2-43	ACCCCACCUCUUGCACCA
EHS-ID-27-2-44	UAGGAUGAAACUGCGGACGGCUCAU
EHS-ID-27-2-45	UGAAGAGGAGAAAGGUUCCUAAACAAC
EHS-ID-27-2-46	GAAGGUAUAUAUGAUAUUCAAUAUCCAA
EHS-ID-27-2-47	CUUACGGACCAAGGAGUCUAACAUGGAUG
EHS-ID-27-2-48	UGUAGCACCAUUAGUAUUUGCUGGAAU
EHS-ID-27-2-49	GUAGUAGAGGAAAUGGUCUAUAACCU
EHS-ID-27-2-5	UUUGGGUUCGUGCCCCACGGGGGGCGCCA
EHS-ID-27-2-50	GGUCGUGAGUUCGGUACUCACCGUUCCCACCA
EHS-ID-27-2-51	GGAUCCCAAACUCGGAACCAAUAAAUU
EHS-ID-27-2-52	UUCAAGGUAUAUAUGAUAUUCAAUAUCCAA
EHS-ID-27-2-53	UUAAGGUAUAUAUGAUACUCAAUAUCCAA
EHS-ID-27-2-54	GUCCAUAUUUAACAUUUACUCGCACUUU
EHS-ID-27-2-55	GAUUCAGUGCUGUUAAAAAAGUAUCUGAUCGCA
EHS-ID-27-2-56	UUCGUAUCCGGUUGGUCGGACCA
EHS-ID-27-2-57	UGACAAUUCUGUGAUGUUAUCGUGAAU
EHS-ID-27-2-58	UACAUGACAUUAGUCAGAAUAUACCAAU
EHS-ID-27-2-59	UAUUCUUUUGCUCGUACUAAUAACCGCAA
EHS-ID-27-2-6	GAGUUGGUAGUAUCGAGGACUACCAAGAUU
EHS-ID-27-2-60	GGCUUUGUAGUUAAGUGAAAAA
EHS-ID-27-2-61	CCCGAGCGCCCCCACCGGAUGCACCA
EHS-ID-27-2-62	GAAGGUAUAUAUGAUAUUCAAUAUCCAA
EHS-ID-27-2-63	GUGGCAGCCAAGCGCUCGCCGUAGGCACCAUCAAU
EHS-ID-27-2-64	UUCCUGGUGUGAGCACCA
EHS-ID-27-2-65	UUACAGAUGGGAACGUCAGGUAAUCUACCU
EHS-ID-27-2-66	UUAACCCAGGUUCGUUUCCUGGUGUGAGCACCA
EHS-ID-27-2-67	UGAAGGCAUAUAAUAUCUGAUAUCCUCAA
EHS-ID-27-2-68	GUAGUAGAGGAAAUGGUCUAUAUCCU
EHS-ID-27-2-69	GUAAAGACUGCUGAAGUAUUAACUGAA
EHS-ID-27-2-7	GCAACUUCAUUUGCACAAGCAAGAGAAA
EHS-ID-27-2-70	AUUCCAUUAAUAUCAAUAUCUAUAUACUC
EHS-ID-27-2-71	UUGCGGGUGGCCCGGGUUCGUUUCCCGGCGAAGCCCCCA
EHS-ID-27-2-72	UUGCGGGUGGCCCGGAUUCGUUUCCCGGCGAAGCCCCCA
EHS-ID-27-2-73	UUACAGAUGGGAACGUCAGGUAAUCUACCU
EHS-ID-27-2-74	AAACAUUUGUUUGUGCAUUUUGAGCAAAAGAA
EHS-ID-27-2-75	GUUGAUAAGAAUGGACAAUU
EHS-ID-27-2-76	GAAAACAGCAAAUCUGUAAAGAUAUU
EHS-ID-27-2-77	UCUCUAAUCUAUCUAAUC
EHS-ID-27-2-78	AUUGGGUUCGUGCCCCACGGGGGGCGCCA
EHS-ID-27-2-79	GAAUUUUUAUGUUCUCCACAGAAAAAUA
EHS-ID-27-2-8	AUUCUUUUGCUCGUACUAAUAACCGCA
EHS-ID-27-2-80	GUAGACCGUCGUGAGACAGGUUAGUUUUAC
EHS-ID-27-2-81	UGACAUCCGAUCUUUCAAAUUUACCCUAC
EHS-ID-27-2-82	GAAAAGCUAUAUUUUUGAUAACAUAUAGCU
EHS-ID-27-2-83	UAAUAUCAGGUUUGUAAACAUCAUCAACAAA
EHS-ID-27-2-84	UGCGUAGGUUCAUCCUGCCACUGUCGCCA
EHS-ID-27-2-85	UCUUCGAUAUUUUGUAAUCUGGA
EHS-ID-27-2-86	UUCCUGGUGUGAGCACCA
EHS-ID-27-2-87	UUUCCAUUAUGGUUGGUUUCCCAACUCCAAAAA
EHS-ID-27-2-88	UUAAGGUAUAUAUGAUAUUCAAUAUCCAA
EHS-ID-27-2-89	UCCCAAGCGGAAGCGCCA
EHS-ID-27-2-9	ACCCCACCUCUUGCACCA
EHS-ID-27-2-90	UGGUCUGUCUUCUAUUUCCGUCUCU
EHS-ID-27-2-91	GGUCGUAUCUAAUGUCUUCAUCACAAUA
EHS-ID-27-2-92	UUGCGGGUUAUUAUGCCGAUUGCAAACCC
EHS-ID-27-2-93	GGGAUUAGUUCUGUUAGAAAUACU
EHS-ID-27-2-94	UUCCUGGUGUGAGCACCA
EHS-ID-27-2-95	GUCUGCUAUGAAAGAUUGUUAA
EHS-ID-27-2-96	UCUCUAUCAUGCUCUUGCAUCCAAAU
EHS-ID-27-2-97	AUGAAAUCGUAAGCACAAUGUAAUCC
EHS-ID-27-2-98	GUGGGUUCGUGCCCCACGGGGGGCGCCA
EHS-ID-27-2-99	UAGAUGGGAACGUCAGGUAAUCUACCU

## Sheet: EHS-IP
Supplementary Table 1:(C) Small RNAs cloned in a 5'P-independent manner from an EhPiwi-RP IP library.
Small RNA name	Small RNA sequence
EHS-IP-1-1	GCGAGUUCGAAUCCCGCCG
EHS-IP-1-10	ACAUUUUCGUUCUGCAUUUGGA
EHS-IP-1-11	CUAAUCCACAAUUUAUUACUUGCCCA
EHS-IP-1-12	CCCGGGUCUUGUACACACCGCCCG
EHS-IP-1-13	GACGUUCCUGCUCUUUUCUUUUAAUA
EHS-IP-1-14	AUCUUUCACUGUUCCGUA
EHS-IP-1-15	GGAUAUUGUUGAUUUGCUGCAUCA
EHS-IP-1-16	UACUUCACCUUCUCUUG
EHS-IP-1-17	GACAAAUCUAAGUUAAGACGUUCUA
EHS-IP-1-18	UGAUACCAACCAAUGAU
EHS-IP-1-19	GUAUUCGGACCAAAUGAAUAAAUGGCU
EHS-IP-1-2	UGUCAAACGUGUAAUACCAC
EHS-IP-1-20	UUCAUUGUCUGUAAUGUUGGGGGUAGU
EHS-IP-1-21	GCUAUAUUUGUUUAUCUUGUUACGUUG
EHS-IP-1-22	GUAGUAGAGGAAAUGGUCUAUAUCCUC
EHS-IP-1-23	GUUAAAGUUAAUAGAGAAAAUUCCU
EHS-IP-1-24	GUUAAUCUAAUAUUCAUUGUUUCAGA
EHS-IP-1-25	GUCAAAGUAGUAGAGGAAAUGGUCUA
EHS-IP-1-26	ACAUUUUCUUCUUAUUUAUGCACCUU
EHS-IP-1-27	CUUUGUGGUGCACCGUACAUAGAAA
EHS-IP-1-3	ACAAAGAGAAGUAAAUAAACUGCAU
EHS-IP-1-4	AUACCGUCUAAAUCAAUGAAAUAGCU
EHS-IP-1-5	GACGGACACUAUAACUAAAAUCAAUA
EHS-IP-1-6	GCAUGUUAGUAAUAAUUUAUAUUUGU
EHS-IP-1-7	GCCAACUUCAAAUCCCUCACAUUUA
EHS-IP-1-8	CCAUCCCAUUGAAUGCAGGUUAUUAU
EHS-IP-1-9	UAAUUUAAACCUAUCAAAAAA
EHS-IP-2-1	GUGAGUUAGUUGCUGUUUUUUCUAA
EHS-IP-2-10	UGCUAUAAUAUUUGGAGUUGCAUAAUC
EHS-IP-2-100	UCACGUUAAUGGGAGUU
EHS-IP-2-101	UCUUUGCCUUUCUGUUGCUCUUAUUCU
EHS-IP-2-102	UCAAUCAUAAUAGAUAUGAAAACAGUG
EHS-IP-2-103	GACGUUCCUGCUCUUUUCUUUUAA
EHS-IP-2-104	UCCUGGUGGAAUAUUUAACUCACUU
EHS-IP-2-105	CAUCUCCUAAACAAUCAUCUCUU
EHS-IP-2-106	UUGCACUCGUCUAUUAUUUUCUUC
EHS-IP-2-107	UCCAUAUCUAUGAAAUAAUCCU
EHS-IP-2-108	UCGACUCCGCCUCACGGGACCA
EHS-IP-2-109	UCCUCCGAGAAAGAUGUGUUGUUUUC
EHS-IP-2-11	GCUGACCUUAUUACUAAUUGUUGGAA
EHS-IP-2-110	GGAUCAAGUCAUGUUAGAUGAUAUAA
EHS-IP-2-111	GAACAAAGGAAACUUGAGUGAAUGGAA
EHS-IP-2-112	GAAUUUACACUAGUCAUAGUAUG
EHS-IP-2-113	UAUGGUUCUCGAAGAAAGCAUUGCUA
EHS-IP-2-114	CGACACAGGUGGUCAGGUAGAGCAUAC
EHS-IP-2-115	GCAAAGCCAUCCCGUGCCCAAA
EHS-IP-2-116	AUCUAACCAAUCUCUGUCUCCUUUAUAA
EHS-IP-2-117	CAUUUUAGGGGGUUGUUCCCGA
EHS-IP-2-118	UGAGUGGCUAGUAUCUGGAGCU
EHS-IP-2-119	UAUUUAUAAUCCAAAGCCUUA
EHS-IP-2-12	UUAACCGUUGAUGCUGCAAUUUUU
EHS-IP-2-120	GAACAUGAAGUGUCCUCUAAACUCGU
EHS-IP-2-121	CAGUAGUAUUUUCUCUUGC
EHS-IP-2-122	UAGUCUUGCAACUGCUGAUGG
EHS-IP-2-123	GGGGAUCUGGUGAAAAAGAAGGCGUAG
EHS-IP-2-124	UCAACAACUGUUUCAUCUUCACUACC
EHS-IP-2-125	GAUGUUUUGUAGAAUCUUCAAAAGGU
EHS-IP-2-126	GGUAUAUUCCUGAUAUUGAUCAUU
EHS-IP-2-127	UUUGGACAUUACGUUAUGA
EHS-IP-2-13	GAACCAGUAUUAACUGAUG
EHS-IP-2-14	UCAGUACCAUUAUGUUCACACAGAU
EHS-IP-2-15	GAAUAAAUGGCUUGACUACAUAAUGGU
EHS-IP-2-16	CUCGUGCCGGCGACGCUUCAUU
EHS-IP-2-17	GACUCUAAGGUUUUACACACUAGCCAUA
EHS-IP-2-18	GAAAAGUAGAUGUUGCAGUCAAAAUUA
EHS-IP-2-19	UUCUACUCGCUGUUGUCU
EHS-IP-2-2	AAAUCAUUUAUGAUUUGAUUUUUGAACUAUG
EHS-IP-2-20	AUUAAAAAAUAUUAUUUUUGUUUUGU
EHS-IP-2-21	ACACUUUAUUCAGGCAGAUAUAUUCC
EHS-IP-2-22	UCGGUUGUAAUAACCGUGAACUGAUUGAUUAA
EHS-IP-2-23	GCAAGGAACUCUUCCAUUCUUGCUCAUGUC
EHS-IP-2-24	AACCACGUUGUGACUUGCUCAAAGGGU
EHS-IP-2-25	GAAGGUUGGAGAUUAGUCGUUUAAU
EHS-IP-2-26	UCAUUUGAAUUUAGACAUUGCUGUUUAAAAGGCA
EHS-IP-2-27	AUUGCAUUAAAUAUUAUUUUAUUUCA
EHS-IP-2-28	AUAUGGGCUCGCUUGUUUUUUGUUG
EHS-IP-2-29	AUUACUAAUAUCGUUGAUGCC
EHS-IP-2-3	GGAUUGUGGUCCUCUUUUAUU
EHS-IP-2-30	ACCACUAACAACGGUUAAUCUAAUAGC
EHS-IP-2-31	AAGUGAGUGGGAAAGUC
EHS-IP-2-32	AUCUGAUAUCUUCAAGUUUCUCU
EHS-IP-2-33	UCCCCGGCAUCUCCACCA
EHS-IP-2-34	UCAUCUAUUUGUUUUUUCACAUUAA
EHS-IP-2-35	CUGUCCUUUCUCAUUUUGUUUGUU
EHS-IP-2-36	GAUGUCAUUCAAUAAAUUGAUAAA
EHS-IP-2-37	ACGAUUUCUAACACGAU
EHS-IP-2-38	GCAAAGGCAAUGAUGUUUUUACGGA
EHS-IP-2-39	CCCGUUGGAAGAUGAGGUCAUUA
EHS-IP-2-4	GCUUGCUGCUCCGUACAUUC
EHS-IP-2-40	UAGUUAUACCGAAUGAAUGUGUGU
EHS-IP-2-41	CGGAGGUUGAGCAUUAUGAAUAUUAC
EHS-IP-2-42	GCAUGUUAGUAAUAAUUUAUAUUUG
EHS-IP-2-43	UAUCGGAAUAGUAAUGAAUCAUGUUUG
EHS-IP-2-44	ACAUUCAUUUGAAGACCGUCCUCAAUU
EHS-IP-2-45	AAUAAUAUACGUGUGUUCUCGUCAAUG
EHS-IP-2-46	GAGAGGGGUCAUUACGAGGA
EHS-IP-2-47	CCUAAGCGUAUGUUCAGUUGAU
EHS-IP-2-48	CACCUGAAGAUUUUGUUUCAUUAUUUUCAUUACA
EHS-IP-2-49	GCAUUAGUCAUUUGUUGUUGAACGUU
EHS-IP-2-5	AAAUAACCAAAUUGAAGCACUUUAAUG
EHS-IP-2-50	UAUCGACUUGAUGUUGACCUUUGUUAU
EHS-IP-2-51	AGAAGUUAUUGCUUUAAUAAGGCG
EHS-IP-2-52	UGGGGAUGUAGCUCAGAUGGUAGAG
EHS-IP-2-53	GACCAAGAUGAUAUUAGAUCAUUAAAG
EHS-IP-2-54	GAAAUGUCUUUAAUAAGUUGAC
EHS-IP-2-55	GAAUGAAUUUACACUAGUCAUAGUAU
EHS-IP-2-56	CGUCGAUCCCGCAAAGCACCG
EHS-IP-2-57	CCAGAAUUACUUCCAACAGAACAACA
EHS-IP-2-58	UCCCCAAUAAAAAUUGUUGGUA
EHS-IP-2-59	UGUAAAAAUCGUUUUUAAC
EHS-IP-2-6	AUAACUAUAUCGUUGACAAUAAUCGUUAAGUGGGCA
EHS-IP-2-60	GAAUAAAUGUAUUAACCAGUGC
EHS-IP-2-61	UCAUUCACUUUCCAGGCAUCUUUGGAG
EHS-IP-2-62	AUCAACUAACAUCAGGUUCAACUACUAU
EHS-IP-2-63	GACGAGAACACACGUAUAUUAUUUG
EHS-IP-2-64	AGGAUGUGUCAUUGAAUCUU
EHS-IP-2-65	UCCCGUUAACUAGUAUCUUGAACUCA
EHS-IP-2-66	GAAUGAUAGACCUGGGUUGAUAUG
EHS-IP-2-67	CCUUUUACUUCUAGUAGUACACC
EHS-IP-2-68	AUAGCAUCAAGGUGUAGUGCAAC
EHS-IP-2-69	UCCUCGAUGGAAAAUUGCAUUGAAUA
EHS-IP-2-7	UCAAUAUGUGCCCCAUGCAUUAA
EHS-IP-2-70	UCGUGAUUUAUUUCAUUUCAUUUAUCU
EHS-IP-2-71	UGACGAAAAUUAUUAGAAAUUGAAACUGAUUACAGGUG
EHS-IP-2-72	CAAAAUACAUUGGAAAAUGG
EHS-IP-2-73	GAGGCGAAAUCAAGUUGCAUCAUAAAGUCUCAGGUG
EHS-IP-2-74	GAAGAGAGAAGUCGUAUAUUAAGAUCUCUCAGGAG
EHS-IP-2-75	GUACUGUUUCAGUAGCAUUCAACACUAUCAUAGGCA
EHS-IP-2-76	UUUAAAGGAACNGUGGUCU
EHS-IP-2-77	CAUUACACUAUCUUUAAUAUUA
EHS-IP-2-78	UACACUUCAGGAAUUUAAA
EHS-IP-2-79	GUUUUGAUGAUGAAGUAAUGUUGUUUU
EHS-IP-2-8	AUUAGUAUCUUUGGCUCGACUAAGUUG
EHS-IP-2-80	AAUAAGUAAUUUUGUUUUCA
EHS-IP-2-81	CACGCGAAUAACGAUUUAUUA
EHS-IP-2-82	GGAACUUGUGUAAGUGAUGUUUAUAAU
EHS-IP-2-83	ACUUCUGGUGUCUUUACUUUUUUA
EHS-IP-2-84	CAAAGUAGUAGAGGAAAUGGUCU
EHS-IP-2-85	UAAUAGUUCUUAAUCAAGAGAAUU
EHS-IP-2-86	UUCCUCUGAAUGUCUUUUCC
EHS-IP-2-87	GAGGGCAUNUACCUACUUUUCCCUUUA
EHS-IP-2-88	GAUACAAAUUUACCCAUAGCAUGGUCA
EHS-IP-2-89	GCGUCGAAAUUCAUUGUGAUAAAACCA
EHS-IP-2-9	AAAGGAGCAAGAACACCAGACAUU
EHS-IP-2-90	GUUUGUUUAUUAUCGUGUUGUUCUCU
EHS-IP-2-91	GGACGGGAAGGUGACCUGACAUGUGUAGGCA
EHS-IP-2-92	GCUCUAAUAAAGUCUAUUCUUAUAACC
EHS-IP-2-93	GAAACACAAAAACAAUUUACAACUGAU
EHS-IP-2-94	CGAAUCCCACUUCUGACACCA
EHS-IP-2-95	GCAUUAAAGCUAUUUAAUCCGAUACCA
EHS-IP-2-96	GCUAAAUUAGACCUUAAGAUUAGAGUC
EHS-IP-2-97	GUAUGAUAAGUUUGAUUCACUAAUGAU
EHS-IP-2-98	UCAUGUCCAGCUGAUUUGUUAGAUUUG
EHS-IP-2-99	AUCGUAGGCACAGGAACUCAAAGAGGGGCUCCUUUGA
EHS-IP-3-1	CCUGUUUCUGUAUCUGGAA
EHS-IP-3-10	GCAUUCAUGAAGCAUAAUUGAGAUC
EHS-IP-3-100	CCAACAGCAACAACAGCAGUAACAACU
EHS-IP-3-101	GUUGUUGAGCUGGUACUCCUGGUUGUUG
EHS-IP-3-102	AGAUAGAACUUUUUCACAUU
EHS-IP-3-103	AAAAACAUUGUACUAAAUCAUCGC
EHS-IP-3-104	GAGGUUGGCUUAGAAG
EHS-IP-3-105	GUUCAUAUUUAAUAAUGUUACCUUCA
EHS-IP-3-106	GUGGUGUUUGUAGUGCCAUACAUCGC
EHS-IP-3-107	GUACCUGAUGCAACUGUUCCAGCAUU
EHS-IP-3-108	GUGAUAAAACCAUGCAUGGCGUUGAAG
EHS-IP-3-109	ACCACUGCACUCAUUAGUAAGCACCC
EHS-IP-3-11	UACUAAUAUCGUUGAUGCCCUGUAAU
EHS-IP-3-110	GAUGAUGAAGUAAUGUUGUUUUGUGUU
EHS-IP-3-111	GAGAAUCUCAGCACAAUCUGAUUC
EHS-IP-3-112	AGCAGAAGUUUCAUAAUAAGGAAUAU
EHS-IP-3-113	GAUUUCUAACGCGAUCCCCAAUCGUU
EHS-IP-3-114	UCGAUUAAUUCUUUGAUUGAGAA
EHS-IP-3-115	ACCUGGAUUAAAAGAACUUAUUCA
EHS-IP-3-116	ACUAUGGGUUGUUUCUUCUAAUUGGAA
EHS-IP-3-117	AGUUGCUGUUUUUUUCUAA
EHS-IP-3-118	CCUGUUGAGCUUGACUC
EHS-IP-3-119	GUUAGCAUCACCAUACUGCGAAAUUAG
EHS-IP-3-12	GCAGCGGGAGUAUAAUAGUCGAG
EHS-IP-3-120	GAGUUUAAAUAAUUGAAGGG
EHS-IP-3-121	UACCACAGAAAUUCUUUCCGUUGUCA
EHS-IP-3-122	UCAAUGGAGUUUACUAAUUUGAUCAU
EHS-IP-3-123	CCGAAAUACUGGUUUCUUCUCUU
EHS-IP-3-124	GAACAAAAAAGAUUAAUAAUUAUUAGG
EHS-IP-3-125	ACCAAAUGAAUAAAUGGCUUGACUA
EHS-IP-3-126	UCUGAAGGCAUCCAAAAUAUCUUUAUA
EHS-IP-3-127	GUAUUCCGACGAUUAUUUCUCAAU
EHS-IP-3-128	GUAAGGAUGACAAAUCC
EHS-IP-3-129	AUUUCUAUCUAUAUUAUUCGUGCUU
EHS-IP-3-13	UCAACAGAAGUAAUAAAGAUGAAUAA
EHS-IP-3-130	GGACACGUCUUUCUGUACUACUCUCGG
EHS-IP-3-131	GUAUGGGAACAAAUCAAUAUAAACA
EHS-IP-3-132	GGAAAGGAUAUGGUUGU
EHS-IP-3-133	UCACAAAUGGACUCAACUAAUUCAGCU
EHS-IP-3-134	ACCAUUACGAGAUAAAAUACCAGAACGU
EHS-IP-3-135	GACUAAAAUCUUGAAGUAAAACAGGUC
EHS-IP-3-136	GCAGUAAUAACAUUAGGAAAUGUCA
EHS-IP-3-137	CAAGCAGUGAUGGAGUUGAAGAA
EHS-IP-3-138	GAAGUAAUGUUGUUUUGUGUUUCCA
EHS-IP-3-139	GUCUCGAAUUUUACAUGUUGUAAUGAA
EHS-IP-3-14	ACACUUGUUGUCUUCUAAAAUUAA
EHS-IP-3-140	UCCCAUAUUACAAUAUCAGCAUCUUCA
EHS-IP-3-141	AGCAUCAGUAUCAUCACAAGAA
EHS-IP-3-142	UCUAUGGUUCUCGAAGAAAGCA
EHS-IP-3-143	UAUUAUUCGUGCUUAGUAUUUCUUGUCU
EHS-IP-3-144	AAUCUCCAACAUUUCCUCCACACU
EHS-IP-3-145	GCAUGUUUUAUUAAUCUUUUCUGAUGU
EHS-IP-3-146	CUGUCACUUAAAACAUCUAAUGU
EHS-IP-3-147	ACAGAAGUGGACUACACAAGUAUA
EHS-IP-3-148	AUAUCGUAUGAUCUAUUACU
EHS-IP-3-149	CUAUUAUGAAGUAGCUGAGAUGGAUUGAUGGUG
EHS-IP-3-15	GAACUCAUCUAUUAUUUUCUUCAAAUC
EHS-IP-3-150	UCUACCAGGGGAAUUAAGCCAUGUUC
EHS-IP-3-151	UAAAAGAUAUGUGCGACG
EHS-IP-3-152	ACGAGAUAAAAUACCAGAACGUACAAG
EHS-IP-3-153	UCAUUUUUAUUUGGACAAUCUCGAUCUA
EHS-IP-3-154	CAGAUGGGAACGUCAGGUAAUCUACCU
EHS-IP-3-155	UAUCAUUUUGAGAUAA
EHS-IP-3-156	GAUGAUAAAAAUCAUAAUAUUGCAAUA
EHS-IP-3-157	CGUGCUUAGUAUUUCUUGUCU
EHS-IP-3-158	UCCAAUGGAUGGUUAGAUGAUAGUAGG
EHS-IP-3-159	GCUAAACUGGAAAGAAUGUCUACUUUA
EHS-IP-3-16	UCAAUAUGAGGAAGCCAUGCA
EHS-IP-3-160	CCCCAAGUGAUAAUUCUGAUCCCC
EHS-IP-3-161	GACAAAUCUAAGUUAAGACGUUCUAUCGUAGGCA
EHS-IP-3-162	GUUAACAAGCAAGCUUUUCAAUUCUGA
EHS-IP-3-163	GUCUAAAUCAAUAAAAUAAUUCUU
EHS-IP-3-164	ACCAUUAUUUGCUGCACCUU
EHS-IP-3-165	CCACGCCUGUCUGAGGGUCGGU
EHS-IP-3-166	UCAACUUUUUCCAUUUGAGCUUUUUG
EHS-IP-3-167	UCACUACCACAGAAAUACUUUCC
EHS-IP-3-168	ACAUUAAAUGAACCGAGCACGGAUCG
EHS-IP-3-169	UACCACAGAAAUUCUUUCCGUUGUCA
EHS-IP-3-17	UUUGUUUGUUGUCCCGUACAUG
EHS-IP-3-170	UCAAUGGAGUUUACUAAUUUGAUCAU
EHS-IP-3-171	CCGAAAUACUGGUUUCUUCUCUU
EHS-IP-3-172	GCUGUGGUUGAUUAAGUGUUA
EHS-IP-3-173	AUCGUAGGCACUUGAAACCCAUGGAACUUGAAAUAUCU
EHS-IP-3-174	ACGCAUGGCUCUCUCUCUGAUU
EHS-IP-3-175	GUAUGGCGGAAUAAAUUGUAAUACU
EHS-IP-3-176	GUAUCUUUGUGGUGUACCGUACAU
EHS-IP-3-177	GCGUUUGCCGGCUGGAUGGGAUACU
EHS-IP-3-178	UGAAUUAUAUCCUACGG
EHS-IP-3-179	GUCAAAUCCUUGAAGUUCAAAUCCAAC
EHS-IP-3-18	AAGACAAAUUUUUAUUCCA
EHS-IP-3-180	ACAAUGUUCUUAGCACCAAGGA
EHS-IP-3-181	AUCCAUCCUUUAAAUAAUAUCCAUCUUGG
EHS-IP-3-182	ACACGAGCUAAUACGGUUGGG
EHS-IP-3-183	UCGUUGAGGUGUAUAAAAUCUAAUUU
EHS-IP-3-184	GUACCGAAUCGUUCAAAAUUGACUUUAA
EHS-IP-3-185	GACAUGCCAGAAAUUAGAAGGAUAGC
EHS-IP-3-186	ACGAAACUCCCGUAGGACUUGGA
EHS-IP-3-187	UGAAUAUGUGAUGUACC
EHS-IP-3-188	UCAAAGUGACAUAUCCAUGAACCAUCU
EHS-IP-3-189	ACCAAGAAGUACUCGACAGCAAUAUA
EHS-IP-3-19	GUUGUUCAUUUAUUUUAUUUUCU
EHS-IP-3-190	GACCAUUAGUUGAAAGUGCCAUUUCUG
EHS-IP-3-191	GGAAGUAAAGUGUAGCGGUUUGUUAUG
EHS-IP-3-192	ACAGGUGAGAUGUGAGCGUAUUGUACGUU
EHS-IP-3-193	GGUCCUUUUGUUGUUUUACUCAGUGCU
EHS-IP-3-194	CAAAUUGCCAAUGAAUUGUUAGAGUA
EHS-IP-3-195	UCGUCGCUGAUAAAUCUGUCCUUUAA
EHS-IP-3-196	CGAUUCCCGGCGAACCC
EHS-IP-3-197	GCCAUUAACUUGAUAAUAACCAGCAGU
EHS-IP-3-198	UCUUUGUGGUGUACCGUACAUCGA
EHS-IP-3-199	GUCGUAUCUAAUGUCUUCAUCACAA
EHS-IP-3-2	UCCAUAGAUAUAAAAUACUUUAAUAUC
EHS-IP-3-20	UAAUGUCGCCGGUUCUCGUG
EHS-IP-3-200	GAUCAUUUAUGAAGAACACAGCAAAUG
EHS-IP-3-201	GGCAGGUAUAUUCCUGAUAUUGAUCAU
EHS-IP-3-202	UCAUAUAAAUUAUCAAAGUCGUAAU
EHS-IP-3-203	UACCACAGAAAUUCUUUCCGUUGUCA
EHS-IP-3-204	UCAAUGGAGUUUACUAAUUUGAUCAU
EHS-IP-3-205	CCGAAAUACUGGUUUCUUCUCUU
EHS-IP-3-206	AUAAACGUCAGCCAAAUCCAUGG
EHS-IP-3-207	UCGCGUCGUAUUAUUGUUCCUCGUUCU
EHS-IP-3-208	GCUGUUUAGUUCCAUCAC
EHS-IP-3-209	UCCGUAGCGAUUCUGAC
EHS-IP-3-21	UCAGCAACUACUGAAAUGUCAUUAAU
EHS-IP-3-210	GAAGAACGUAAAAUUAAAUUGAUGUU
EHS-IP-3-211	GACUAUGUUAAGUGAUAAA
EHS-IP-3-212	UCAUUGAUGAAUGAGAAAUAAGAAGU
EHS-IP-3-213	AUAUAGGAUGGUUCUUUCAUAGU
EHS-IP-3-214	GAUAUGCAUCAAAUAUAUGUGU
EHS-IP-3-215	GAUAAUGAUAAAUUAAAUAAACCAGU
EHS-IP-3-216	AUGGGAACGUCAGGUAAUCUACCU
EHS-IP-3-217	CCCAGCUGUUCUUUGAUAUUCUGCAUA
EHS-IP-3-218	AAGAAGAUGUGAAGCUA
EHS-IP-3-219	AGUUGCUGUUUUUUUCUAA
EHS-IP-3-22	AUCCAUCAUUAAAACAUAGUGCUAGUA
EHS-IP-3-220	CCUGUUGAGCUUGACUC
EHS-IP-3-221	UAGAUGGUAGGGUCAUU
EHS-IP-3-222	ACUAAAUCCAUUGAGGCAACGUCAGU
EHS-IP-3-223	GAUCCCCAAUCGUUUCAAAGCCGGCAG
EHS-IP-3-224	UCCUUGGUGUAUUCUUCCACUGAAUU
EHS-IP-3-225	ACAUAACUUUGGCUAUAGAUUG
EHS-IP-3-226	CCCCAUGAAAAUUAUGGGGUAUAUU
EHS-IP-3-227	UCCUCCAAUUAAUACCAUUUUAGCUU
EHS-IP-3-228	CAUUUGAUGAUACCAUCCCCA
EHS-IP-3-229	ACGAGGUUCUAUGGUGCGACGAUCAUU
EHS-IP-3-23	UCGUAGGCACCAUCAAU
EHS-IP-3-230	GGAUAAUUACGUCUACUAACACGUC
EHS-IP-3-231	UAAAGAAGAAUGACUUUAUUAAAUAAA
EHS-IP-3-232	UAACCAAAUUACGUUCAAAUCUGA
EHS-IP-3-233	ACAAUAGAAACUAUUUCUGUUAAU
EHS-IP-3-234	UCGAUGUCAUUCAAUAAAUUGAUAAAG
EHS-IP-3-235	UCCGUUUUCCCAGUUAUUUCCAUGACAAA
EHS-IP-3-236	GGACGAUCAGUACAAUUAGCAUGAUCA
EHS-IP-3-237	UCUAUUGCUGUUAAUCUUCCUGUU
EHS-IP-3-238	GAGUUCAUCAAGUCUGUGUGUAUAAUA
EHS-IP-3-239	GUAAAACGUCCUACAAUAUCAUUUUGA
EHS-IP-3-24	GUCAAAGUAGUAGAGGAAUUGGUCUA
EHS-IP-3-240	AAAUUGGAAAGGAUAUG
EHS-IP-3-241	UAUUACUAAUAUCGUUGAUGCCCUG
EHS-IP-3-242	UGUGAAUAAAAAUCCAUAUAA
EHS-IP-3-243	UCCCUGAUGAACUCGGCCUCCGUAUA
EHS-IP-3-244	GCUUUCAAUAUAAACAUCCGCUAUAUC
EHS-IP-3-245	GUGAAAGUAGGUCAUCGUCAGG
EHS-IP-3-246	CUAAAUUCUAUCUCGUCAUCUGUAUUA
EHS-IP-3-247	AUAUCCAAUACUUUAUCA
EHS-IP-3-248	GUCCUGUUACAUUGAUGUUUCCCGUUU
EHS-IP-3-249	CAUGUGGAUUGGUAAUAUAUU
EHS-IP-3-25	GAAUAAUUUCGUUAAUGUCAUUCAUU
EHS-IP-3-250	GUAGAGCAUAUUAUCCAGGAGCUAG
EHS-IP-3-251	CCAUUGGGGAAUUUCAAUUGUUACUGA
EHS-IP-3-252	GAACCCCAGAUGUAAUAGACUUUUACGA
EHS-IP-3-253	GAAAUGUCUUUAAUAAGUUGAC
EHS-IP-3-254	UACAAUUAGCAUGACUA
EHS-IP-3-255	UCCUUGCUCUGGUGGGUAAGCU
EHS-IP-3-256	ACCCCUACCAAUAGUUGCCAGCG
EHS-IP-3-257	UAAUUAAUUAAAUUUUAU
EHS-IP-3-258	UUCGAUUCCGUAAGUAGCGGCGAGCGAA
EHS-IP-3-259	UUGCAACUCUUCUUAUUCUUUG
EHS-IP-3-26	GUCAAAUCCUUGAAGUUCAAAUCCAAC
EHS-IP-3-260	UGUGUCUACAGUAAUAUGAG
EHS-IP-3-27	ACAAUGUUCUUAGCACCAAGGA
EHS-IP-3-28	AUCCAUCCUUUAAAUAAUAUCCAUCUUGG
EHS-IP-3-29	GUUCAUCAAGAGAUUGAGAAAUUCU
EHS-IP-3-3	UCUAACUCAUCAUAGCCA
EHS-IP-3-30	GCACACAAAUAUAUGGACAUGUUCAUGU
EHS-IP-3-31	AGGGUAUCAGACAUGCCAUAA
EHS-IP-3-32	GUUUCGAUAGUUAUAUCAUCUGUAUU
EHS-IP-3-33	UGAUAAAGGAAAUGUGUAUGUAAU
EHS-IP-3-34	AUAUGCAGAACCUUGUUUUU
EHS-IP-3-35	ACAACUGUUUCAUCUUCACUACCACAG
EHS-IP-3-36	GGGUUGUAAACUGCUUUUGUA
EHS-IP-3-37	UGAAAUAAUUAUUCAAUAAUUUA
EHS-IP-3-38	UAGCACUCAGAAAAGAUACAGC
EHS-IP-3-39	AUAAGCUAUUCAGCUUCAUCUUCAAGAAU
EHS-IP-3-4	AUCAAAUCUUGCCGUUCCUCGU
EHS-IP-3-40	GGAAUACCGGGUGUUGUAGACA
EHS-IP-3-41	GACACUCCAUCUAUUUUAAAUUGAUCA
EHS-IP-3-42	GUAUGCAAAGAUUAAGUGCUUCUCCUA
EHS-IP-3-43	GCAAAGAAACAACUAGCUAUUAAU
EHS-IP-3-44	UCCAAUGUUAUUGAAAGGACUUAUUCA
EHS-IP-3-45	GAAGGGUUCCAUGUGAGAGAACUUCUUCUUUACCCAAGU
EHS-IP-3-46	CUAGAUGGAAGUUGUGAUGAA
EHS-IP-3-47	UUCGUAGAUAUUUCUCAUCGCCUAAA
EHS-IP-3-48	UCAUUUUUAAUUUGUUACUUCUACUUG
EHS-IP-3-49	GUAUACACAUCCAUAAUAUCCAUCUCAG
EHS-IP-3-5	ACAAACAUCAAGUGAAAUAGGAC
EHS-IP-3-50	GAACAAUAAUAUACUUUACGUGGAA
EHS-IP-3-51	AUCGGCUAUUUCGGUUUCUUCUUCUGA
EHS-IP-3-52	AUAUCUUAGUGAAUUAAGAGCA
EHS-IP-3-53	GACAAUUGUUUUCCAUAUCCAUUAUUA
EHS-IP-3-54	UCAUAAGUCAUUCCAAGAUGAGUUUGG
EHS-IP-3-55	AUGAUUGAAUUGUGGUAUUUUU
EHS-IP-3-56	UCACAUACAGAUGAGCUAUUUA
EHS-IP-3-57	GCGCAAUUUUGAUUUAAUUUUCUCUCC
EHS-IP-3-58	GCUAAAAGUGUCGUAAACUCCCAUUAU
EHS-IP-3-59	AUGGGAACGUCAGGUAAUCUACC
EHS-IP-3-6	GGAGAUGAUAGAUAUGUUAUGGAUAU
EHS-IP-3-60	UCCUCCUUGUGGUGGAUAGCCUGG
EHS-IP-3-61	CCGGAAAUGGUUGGCAACAACCGUACC
EHS-IP-3-62	ACCCCACCCGCACUACCA
EHS-IP-3-63	CCAUAGCGUGGUCAGCUAUCAUGU
EHS-IP-3-64	AUUACUUAAUACACCUUGUCCU
EHS-IP-3-65	ACAACAACUACUACAAGUUAUCAAAUU
EHS-IP-3-66	UGAGACUUAACCGUAAUUUCUAUUUAA
EHS-IP-3-67	UCUACCAGGGGAAUUAAGCCAUGUUC
EHS-IP-3-68	UAAAAGAUAUGUGCGACG
EHS-IP-3-69	GAUGUCACCUAAUCUUCCUCUGUUG
EHS-IP-3-7	GAACGAGGCCUUCUGGUUACAAUUAUAA
EHS-IP-3-70	GUAAAUGAUGCAACUUGAUUUCGCCU
EHS-IP-3-71	GAGUAUGGUGGUUAGUGUUUAUUCUAU
EHS-IP-3-72	GACUGAAGGACCAUUACGAGAUAAAAU
EHS-IP-3-73	UCUAACUGACCAUGACGUCUAGACCCU
EHS-IP-3-74	GGAGUACAUUUAGUAGAAUCACAACU
EHS-IP-3-75	GGGAACGUCAGGUAAUCUACC
EHS-IP-3-76	AUAAAGAAAUUAAGAAAUGGGU
EHS-IP-3-77	CAGUGAAAGAUCUUUGUGGA
EHS-IP-3-78	GAAGUAAAUAAGUCCUUAGCCUUUAAA
EHS-IP-3-79	GAAAAUGAGAGAUUAAGAAAA
EHS-IP-3-8	ACUUUAACAUUAAAUGAACCGAGCAC
EHS-IP-3-80	ACCAUGUACCUUAUAUCCAAUGAUGU
EHS-IP-3-81	CCCAAAAUCUCUUUUUCUGAUGACCGU
EHS-IP-3-82	GUAUUAUGAAAUUUUAUAUUUUUUAC
EHS-IP-3-83	AAAUUUACCCAUAGCAUGGUCA
EHS-IP-3-84	GCUUAAUAUUGAACAUUGUUUACUG
EHS-IP-3-85	GAUUAAUGGAAGUGAUUAUG
EHS-IP-3-86	GAUGUAUUUAAUAUUCUGCUUAGGGGA
EHS-IP-3-87	CGUGGGUUCGUUUCCCGCAGAGGC
EHS-IP-3-88	UCUCAUUUUGUUUGUUGUCCCGUA
EHS-IP-3-89	GGCCAUUCUAUCUAUUAUUUCCUUG
EHS-IP-3-9	GACUACAGAAGUGGACUACAC
EHS-IP-3-90	GCACUUGAAUAUGAACUCACUUGAUA
EHS-IP-3-91	GCAUCCAUAGAUACAAACUUACCCAUA
EHS-IP-3-92	GUAGUUGUAAAUUUACCAGAAUA
EHS-IP-3-93	UCCGACAUCCAUGAAAAAUCAGUAGC
EHS-IP-3-94	ACCACGCGCUGCUACCA
EHS-IP-3-95	GCAUACAAAAACAAUUAGAGAUACAAUA
EHS-IP-3-96	ACGAUAAACAUGGAACUUGUGUA
EHS-IP-3-97	CGACUCCGCCUCACGGGACCA
EHS-IP-3-98	UUAUCUGUUUUGGAUGGUUCCG
EHS-IP-3-99	CAUGAAAUUAUGUUAUGACUAU
