# Supplementary material for: Small RNAs with 5′-Polyphosphate Termini Associate with a Piwi-Related Protein and Regulate Gene Expression in the Single-Celled Eukaryote Entamoeba histolytica
Source: PLoS Pathog. 2008 Nov 28;4(11):e1000219. doi: 10.1371/journal.ppat.1000219 (PMC2582682; doi:10.1371/journal.ppat.1000219)
Supplement: Table S2 — Overview of small RNAs that map antisense to open reading frames. The small RNA name, sequence, size, gene that it maps to, gene accession number, and contig coordinates are shown. Location refers to the portion of the gene to which the small RNA maps: 5 = 5′ region of gene, 3 = 3′ region of gene, M = middle of gene, intron, or UTR. (A) Small RNAs identified by 5′-phosphate dependent cloning. (B) Small RNAs identified by 5′-phosphate independent cloning. (C) Small RNAs identified by 5′-phosphate independent cloning from the Myc-EhPiwi-rp immunoprecipitated sample. (0.09 MB XLS) [file ppat.1000219.s005.xls]

## Sheet: EHS-D AS
Supplementary Table 2:(A) Small RNAs that map antisense to genes and are cloned in a 5'P-dependent manner.
Seq Name	Sequence	Mismatch	Size	Cloned Times	Position	mapped gene	.t Number	contig	Start	End
EHS-D-B29-4	AAAUAUCAUCAUGCACCCU		19	1	5'	EHI_072510	329.t00004	eha2.contig.3283	12430	12412
EHS-D-B13-2	uUAAGUGUGGUGGUAA	A->u	16	1	3'	EHI_009860	368.t00004	eha2.contig.2783	14926	14940
EHS-D-B12-2	UUUCACUAAUACCGUUA		17	1	M	EHI_154690	X	eha2.contig.3887	1593	1577
EHS-D-B29-2	UACACUCUGAACAGUUGAA		19	1	3'	EHI_133550	X	eha2.contig.3766	10343	10361
EHS-D-B29-2	UACACUCUGAACAGUUGAA		19	1	3'	EHI_007310	231.t00005	eha2.contig.2773	15697	15679
EHS-D-B2-8	CUUCACUACCACAGAAAUAC		20	1	5'	EHI_089460	506.t00003	eha2.contig.3417	8653	8672
EHS-D-B27-5	CCAUUGAGGCAACGUC		16	1	5'	EHI_072510	329.t00004	eha2.contig.3283	12451	12436
EHS-D-B25-1	UAAACUCUUCUGCUACUUG		19	1	M	EHI_164190	X	eha2.contig.3973	3753	3771
EHS-D-B24-2	CUUGAAGUAAAACAGGUC		18	1	5'	EHI_095300	330.t00005	eha2.contig.3464	749	732
EHS-D-B21-1	UGAUAUAUGUGCAUA		15	1	5'	EHI_091700	339.t00002	eha2.contig.3434	4463	4449
EHS-D-B20-4	GUCACAAUAUUGCGGAU		17	1	5'	EHI_172020	235.t00006	eha2.contig.4026	10006	9990
EHS-D-C26-4	ACGAAGCACAGCACACA		17	2	5'	EHI_145480	104.t00012	eha2.contig.3838	22905	22921
EHS-D-C10-5	CUUAACUCCCUUUUUA		16	1	3'	EHI_171990	235.t00002	eha2.contig.4026	4283	4268
EHS-D-C10-5	CUUAACUCCCUUUUUA		16	1	Intronic	EHI_119740	X	eha2.contig.3650	5519	5504
EHS-D-C10-5	CUUAACUCCCUUUUUA		16	1	3'	EHI_091720	X	eha2.contig.3434	9706	9721
EHS-D-B9-1	AUCUCAGCACAAUCUGA		17	1	5'	EHI_164300	961.t00001	eha2.contig.3973	7024	7008
EHS-D-B5-6	UUUGACAUGUAGCUGU		16	1	M	EHI_154760	422.t00001	eha2.contig.3887	11101	11116
EHS-D-B5-6	UUUGACAUGUAGCUGU		16	1	M	EHI_130550	278.t00004	eha2.contig.3735	9766	9781
EHS-D-B5-6	UUUGACAUGUAGCUGU		16	1	M	EHI_095510	X	eha2.contig.3464	18647	18662
EHS-D-B5-6	UUUGACAUGUAGCUGU		16	1	M	EHI_062360	X	eha2.contig.3190	26214	26229
EHS-D-B5-6	UUUGACAUGUAGCUGU		16	1	M	EHI_020920	43.t00007	eha2.contig.2882	19735	19720
EHS-D-B4-7	aAAUUGUUGUGAUUGAUG	G->a	18	1	5'	EHI_196760	390.t00007	eha2.contig.4212	9037	9021
EHS-D-B35-1	AUAGCAGACGGGUAUA		16	1	M	EHI_132860	266.t00010	eha2.contig.3751	4713	4728
EHS-D-B34-6	CUUUUAAACAGUCCAUA		17	1	5'	EHI_130490	458.t00004	eha2.contig.3735	2070	2054
EHS-D-B14-4	CUAAAGUGUCUAAUUCAAa	U->a	19	1	5'	EHI_089450	506.t00004	eha2.contig.3417	7578	7595
EHS-D-C24-4	UAUAAUUAGUUGGUUU		16	2	5'	EHI_034810	617.t00003	eha2.contig.2986	1519	1504
EHS-D-C24-2	UGUCAUUCAAUAAAUUGAUA		20	2	5'	EHI_078540	X	eha2.contig.3331	2369	2388
EHS-D-C2-3	CUUUGUUCCUGUGUUA		16	1	M	EHI_034810	617.t00003	eha2.contig.2986	1865	1850
EHS-D-C21-4	UAUAAUUAGUUGGUUU		16	2	5'	EHI_034810	617.t00003	eha2.contig.2986	1519	1504
EHS-D-C21-2	UGUCAUUCAAUAAAUUGAUA		20	2	5'	EHI_078540	X	eha2.contig.3331	2369	2388
EHS-D-C20-2	UUCCAGUCUAUGUACGAAGGUU		22	1	M	EHI_072510	329.t00004	eha2.contig.3283	12554	12533
EHS-D-C19-2	GUUCAAAAUUGACUU		15	1	5'	EHI_034810	617.t00003	eha2.contig.2986	1617	1603
EHS-D-C16-4	ACGAAGCACAGCACACA		17	2	5'	EHI_145480	104.t00012	eha2.contig.3838	22905	22921
EHS-D-C16-3	GAGGUGUAGUUCGUCUUG		18	1	5'	EHI_172010	235.t00005	eha2.contig.4026	9654	9671
EHS-D-C15-3	CUAAGUAAAGCGCGUU		16	1	3'	EHI_119770	314.t00010	eha2.contig.3650	11565	11550
EHS-D-C15-1	CGUAUCACUGUCACU		15	1	5'	EHI_154690	X	eha2.contig.3887	1520	1506
EHS-D-B33-7	UGGAUCACGUUGGCUU		16	1	5'	EHI_091690	339.t00008	eha2.contig.3434	4016	4031
EHS-D-C6-2	UAUCACUGUCACUGUUGAA		19	1	5'	EHI_154690	X	eha2.contig.3887	1518	1500
EHS-D-C5-4	UAUAGCUGGAAGUGGUUCU		19	1	M	EHI_130500	X	eha2.contig.3735	4193	4175
EHS-D-C5-4	UAUAGCUGGAAGUGGUUCU		19	1	3'	EHI_089440	X	eha2.contig.3417	5448	5466
EHS-D-C5-4	UAUAGCUGGAAGUGGUUCU		19	1	M	EHI_062310	X	eha2.contig.3190	19888	19870
EHS-D-C5-3	UCGUCGCUGAUAAAUCUGUC		20	2	5'	EHI_078540	X	eha2.contig.3331	2431	2450
EHS-D-C5-2	CAUAAUGGAUAUCGU		15	1	5'	EHI_091690	339.t00008	eha2.contig.3434	4069	4083
EHS-D-C4-6	UUACACUGUCAUGAGAUGCGA		21	1	M	EHI_171990	235.t00002	eha2.contig.4026	4077	4057
EHS-D-C4-6	UUACACUGUCAUGAGAUGCGA		21	1	M	EHI_072480	329.t00001	eha2.contig.3283	6605	6585
EHS-D-C4-4	UAUAAACGUCAGCCA		15	1	5'	EHI_034820	617.t00002	eha2.contig.2986	2917	2931
EHS-D-C36-5	CAGCCAACUGAUCAGAAGUUG		21	1	5'	EHI_145480	104.t00012	eha2.contig.3838	22853	22873
EHS-D-C36-4	CAAUAAAUUGAUAAAGU		17	1	5'	EHI_078540	X	eha2.contig.3331	2376	2392
EHS-D-C36-4	CAAUAAAUUGAUAAAGU		17	1	3'	EHI_006820	53.t00021	eha2.contig.2771	33706	33722
EHS-D-C34-8	AUUGUUGACUCAUCGUGGUUUUA		23	1	5' UTR	EHI_034830	617.t00001	eha2.contig.2986	3144	3122
EHS-D-C34-1	UCGUCGCUGAUAAAUCUGUC		20	2	5'	EHI_078540	X	eha2.contig.3331	2431	2450
EHS-D-C33-7	CUCGUGGUGUUUGUAGU		17	1	5'	EHI_154690	X	eha2.contig.3887	1492	1476
EHS-D-C32-2	UAAAACAAGGACGAUU		16	1	3'	EHI_176800	267.t00010	eha2.contig.4073	600	615
EHS-D-C3-1	ACAGAAAUACUUUCCGUUGUCA		22	1	5'	EHI_089460	506.t00003	eha2.contig.3417	8663	8684
EHS-D-C29-1	AUUAGUGGUAGUUGGUU		17	1	5'	EHI_197520	152.t00021	eha2.contig.4213	142235	142251
EHS-D-D22-2	CUCAAUAAAUCCUGUCUU		18	1	M	EHI_173600	X	eha2.contig.4040	4664	4681
EHS-D-D20-6	CUUCGUCAUCUUCAACU		17	1	M	EHI_091690	339.t00008	eha2.contig.3434	3916	3932
EHS-D-D17-1	UAUCAACAAUACCUGUC		17	1	M	EHI_095440	330.t00002	eha2.contig.3464	9911	9895
EHS-D-D16-4	AUCAACUGUCAUAGACUGAUCAACAAA		27	1	3'	EHI_145460	104.t00010	eha2.contig.3838	19767	19793
EHS-D-D15-5	UAUCAACAAUACCUGUCA		18	1	M	EHI_095440	330.t00002	eha2.contig.3464	9911	9894
EHS-D-D13-2	ACGUCUUUAUAAUUACU		17	1	M	EHI_095450	330.t00003	eha2.contig.3464	11072	11056
EHS-D-C14-3	GGAAGUGGUUCUUGUAAUUGGA		22	1	M	EHI_130500	X	eha2.contig.3735	4186	4165
EHS-D-C14-3	GGAAGUGGUUCUUGUAAUUGGA		22	1	3'	EHI_089440	X	eha2.contig.3417	5455	5476
EHS-D-C14-3	GGAAGUGGUUCUUGUAAUUGGA		22	1	M	EHI_062310	X	eha2.contig.3190	19881	19860
EHS-D-D4-1	UUUCACAUGCUGCAAAGA		18	1	M	EHI_173610	X	eha2.contig.4040	6287	6270
EHS-D-D38-3	CAUUGAGGCAACGUCAGUAUAA		22	1	5'	EHI_072510	329.t00004	eha2.contig.3283	12450	12429
EHS-D-D38-10	UUGAAGCACUUUAAU		15	1	M	EHI_154690	X	eha2.contig.3887	1657	1643
EHS-D-C28-4	AUUACACGGUCAGUAUGG		18	2	M	EHI_098200	77.t00031	eha2.contig.3478	7851	7868
EHS-D-C27-7	UUUCUAGCCAUUAUAGCC		18	1	M	EHI_145480	104.t00012	eha2.contig.3838	22346	22363
EHS-D-C27-1	GCAGGCUUAUAAUAAG		16	1	M	EHI_168860	X	eha2.contig.4009	10899	10884
EHS-D-A17-1	UGUAAUAGAACUUCUUGAG		19	1	5'	EHI_119770	314.t00010	eha2.contig.3650	11234	11216
EHS-D-A16-1	CCAACGCUUGCUGCUC		16	1	5'	EHI_095440	330.t00002	eha2.contig.3464	9813	9798
EHS-D-A15-6	UUAUCAAUUUCGGUGUCUUCGUCGC		25	1	5'	EHI_078540	X	eha2.contig.3331	2413	2437
EHS-D-D8-4	AUUACACGGUCAGUAUGG		18	2	M	EHI_098200	77.t00031	eha2.contig.3478	7851	7868
EHS-D-D10-1	GUGGAUAGCCUGGAUAUUGUUGUUGAG		27	1	M	EHI_118130	18.t00040	eha2.contig.3639	57592	57566
EHS-D-A8-1	UUCGGUGUCUUCGUCG		16	1	5'	EHI_078540	X	eha2.contig.3331	2421	2436
EHS-D-A7-1	CAGAAAUACUUUCCGUUGUCA		21	1	5'	EHI_089460	506.t00003	eha2.contig.3417	8664	8684
EHS-D-A2-7	CUGUCAAAUCCGUCUCUCC		19	1	5'	EHI_095440	330.t00002	eha2.contig.3464	9834	9816
EHS-D-A25-6	CUUGGUCGUUGUUGAU		16	1	5'	EHI_091670	339.t00001	eha2.contig.3434	1701	1686
EHS-D-D23-5	AGAACGAAGGUCCAUA		16	1	5'	EHI_118130	18.t00040	eha2.contig.3639	57036	57021
EHS-D-A9-6	UCAUCAUUGAUCGAGUCAAA		20	1	M	EHI_164190	X	eha2.contig.3973	3362	3381

## Sheet: EHS-ID AS
Supplementary Table 2:(B) Small RNAs that map antisense to genes and are cloned in a 5'P-independent manner.
Seq Name	Sequence	Mismatch	Size	Cloned Times	Position	mapped gene	.t number	contig	Start	End
EHS-ID-27-1-2	gGGCAUUCUUCCAAGGGAUAAAUCU	A->g	25	1	5'	EHI_095440	330.t00002	eha2.contig.3464	9969	9946
EHS-ID-27-1-3	gAUCUCGAGUACAUCUAUUUGGAGUUCC	C->g	28	1	5'	EHI_020990	X	eha2.contig.2882	28579	28605
EHS-ID-27-1-8	uuACUUAAAGAUAGAACUUUUUCACAUU	C->u, C->u	28	1	5'	EHI_165450	879.t00001	eha2.contig.3981	2481	2456
EHS-ID-27-1-30	GAAAUGUCUUUAAUAAGUUGACUAAAA		27	1	5'	EHI_095300	330.t00005	eha2.contig.3464	777	751
EHS-ID-27-1-34	uAGCAUCAGAAAUGACACUUUCAACUAA	C->u	28	1	3'	EHI_091720	X	eha2.contig.3434	9664	9690
EHS-ID-27-1-37	GAAGUAAAAUGGACAGCUUUAUUA		24	1	5'	EHI_072500	329.t00009	eha2.contig.3283	12169	12192
EHS-ID-27-1-44	UcUCCCAACUCCAACAGAACCUGAAAUGA	U->c	29	1	5'	EHI_062990	X	eha2.contig.3193	12678	12704
EHS-ID-27-1-47	uGUCAAGUGGUAACAUUACAUUAACUU	C->u	27	1	5'	EHI_192590	69.t00017	eha2.contig.4176	55642	55617
EHS-ID-27-1-51	GAACCCAGUCUGGAAUAGUACUCUGGU		27	1	3'	EHI_119770	314.t00010	eha2.contig.3650	11474	11448
EHS-ID-27-1-61	GACAUUAACUCGCUCUUCGAUAUUUUG		27	1	M	EHI_172000	235.t00004	eha2.contig.4026	6240	6214
EHS-ID-27-1-61	GACAUUAACUCGcUCUUCGAUAUUUUG	U->c	27	1	M	EHI_173620	398.t00006	eha2.contig.4040	8489	8515
EHS-ID-27-1-61	GACAUUAACUCGcUCUUCGAUAUUUUG	U->c	27	1	M	EHI_091710	339.t00007	eha2.contig.3434	7748	7774
EHS-ID-27-1-66	GAAACCCAAUAUUGUAAAGUACUUGGUa	G->a	28	1	3'	EHI_134600	103.t00013	eha2.contig.3768	25594	25568
EHS-ID-27-1-66	GAAACCCAAUAUUGUAAAGUACUUGGUa	G->a	28	1	3'	EHI_005030	103.t00013	eha2.contig.2753	53920	53894
EHS-ID-27-1-82	AAACAACCCAUGACCAUGUUAAAUUA		26	1	M	EHI_154760	422.t00001	eha2.contig.3887	11065	11090
EHS-ID-27-1-82	AAACAACCCAUGACCAUGUUAAAUUA		26	1	M	EHI_130550	278.t00004	eha2.contig.3735	9730	9755
EHS-ID-27-1-82	AAACAACCCAUGACCAUGUUAAAUUA		26	1	M	EHI_095510	X	eha2.contig.3464	18611	18636
EHS-ID-27-1-82	AAACAACCCAUGACCAUGUUAAAUUA		26	1	M	EHI_062360	X	eha2.contig.3190	26178	26203
EHS-ID-27-1-82	AAACAACCCAUGACCAUGUUAAAUUA		26	1	M	EHI_020920	43.t00007	eha2.contig.2882	19771	19746
EHS-ID-27-1-102	uAGCAAAUCUGUAAAGAUAUUCAGCUCU	C->u	28	1	5'	EHI_159610	88.t00004	eha2.contig.3934	49998	50024
EHS-ID-27-1-105	UuACUAUCUACUCGAGCAUCAUCGCGUAAU	C->u	30	1	5'	EHI_172020	235.t00006	eha2.contig.4026	10039	10012
EHS-ID-27-1-108	UUACCAUUGCAGGUACUACUAAUACAGCg	A->g	29	1	M	EHI_048600	107.t00008	eha2.contig.3109	25663	25636
EHS-ID-27-1-127	uUGCCGUACAUAUAGAAGGGAAUGUCGCA	A->u	29	1	M	EHI_091710	339.t00007	eha2.contig.3434	9061	9088
EHS-ID-27-1-130	GCAAAUUCACAAUAAGGUAAGUCACCU		27	1	3'	EHI_145460	104.t00010	eha2.contig.3838	19813	19839
EHS-ID-27-1-133	GUUCUCUUUUUAAACAAACUCAAUGCU		27	1	M	EHI_124390	42.t00030	eha2.contig.3683	31594	31568
EHS-ID-27-2-7	GCAACUUCAUUUGCACAAGCAAGAGAAA		28	1	5'	EHI_159610	88.t00004	eha2.contig.3934	50068	50095
EHS-ID-27-2-20	GAACAUUGUUUACUGAUAUCAACAAUA		27	1	5'	EHI_095440	330.t00002	eha2.contig.3464	9927	9901
EHS-ID-27-2-23	UUACUUGAGUAUAUUCAUGAGGAACAU		27	1	5'	EHI_196790	X	eha2.contig.4212	12692	12718
EHS-ID-27-2-28	gGAACAUUGUUUACUGAUAUCAACAAUA	U->g	28	1	5'	EHI_095440	330.t00002	eha2.contig.3464	9927	9901
EHS-ID-27-2-36	GUUCCGUCCGAGUGAUUAAUUAACGGU		27	1	M	EHI_119760	314.t00002	eha2.contig.3650	10653	10679
EHS-ID-27-2-54	GUCCAUAUUUAACAUUUACUCGCACUUU		28	1	M	EHI_074560	190.t00007	eha2.contig.3300	17122	17095
EHS-ID-27-2-67	UGAAGGCAUAUAAUAUCUGAUAUCcUCAA	U->c	29	1	5'	EHI_089460	506.t00003	eha2.contig.3417	8598	8626
EHS-ID-27-2-70	aUUCCAUUAAUAUCAAUAUCUAUAUACUC	C->a	29	1	5'	EHI_062990	X	eha2.contig.3193	12585	12612
EHS-ID-27-2-76	GAAAACAGCAAAUCUGUAAAGAUAUU		26	1	5'	EHI_159610	88.t00004	eha2.contig.3934	49992	50017
EHS-ID-27-2-79	GAAUUUUUAUGUUCUCCACAGAAAAAUA		28	1	M	EHI_052990	X	eha2.contig.3125	5378	5351
EHS-ID-27-2-90	uGGUCUGUCUUCUAUUUCCGUCUCU	A->u	25	1	5'	EHI_095300	330.t00005	eha2.contig.3464	735	712
EHS-ID-27-2-93	gGGAUUAGUUCUGUUAGAAAUACU	U->g	24	1	5'	EHI_062330	239.t00008	eha2.contig.3190	23282	23304
EHS-ID-27-2-93	gGGAUUAGUUCUGUUAGAAAUACU	U->g	24	1	5'	EHI_089420	X	eha2.contig.3417	2041	2019
EHS-ID-27-2-93	gGGAUUAGUUCUGUUAGAAAUACU	U->g	24	1	5'	EHI_154730	X	eha2.contig.3887	8163	8185
EHS-ID-27-2-96	UCUCUAUCAUGCUCUUGCAUCCAAAU		26	1	M	EHI_095460	330.t00004	eha2.contig.3464	12331	12306
EHS-ID-27-2-97	AUGAAAUCGUAAGCACAAUGUAAUCC		26	1	M	EHI_164190	X	eha2.contig.3973	3176	3201
EHS-ID-27-2-102	uUUUCAGUAGCUCUUAUUCUAAAAGCAU	C->u	28	1	3'	EHI_130490	458.t00004	eha2.contig.3735	2253	2227
EHS-ID-27-2-106	GGUCUGCCAUGAGUGUUGUCAUUCUAC		27	1	M	EHI_091700	339.t00002	eha2.contig.3434	5547	5521
EHS-ID-27-2-107	UAAAUUCAUUACUUAGCA		18	1	5'	EHI_062990	X	eha2.contig.3193	12630	12647
EHS-ID-27-2-108	UuGUCCCUAUUUCCAUAAAAAUUGGUCA	C->u	28	1	5'	EHI_091690	339.t00008	eha2.contig.3434	4082	4107
EHS-ID-27-2-129	GUAUCAGCAUCCAUUCUAUCGAAAUAG		27	1	5'	EHI_165450	879.t00001	eha2.contig.3981	2387	2361
EHS-ID-27-2-131	GGACUGUCAUUUAAACCAAAGAAAUAA		27	1	3'	EHI_124390	42.t00030	eha2.contig.3683	31831	31805
EHS-ID-27-2-139	UUCAAAAACAcUAACACUA	A->c	19	1	M	EHI_062660	212.t00001	eha2.contig.3192	28318	28336
EHS-ID-27-2-139	UUCAAAAACACUAACACUA		19	1	5'	EHI_196790	X	eha2.contig.4212	12867	12885

## Sheet: EHS-IP AS
Supplementary Table 2:(C) Small RNAs that map antisense to genes and are cloned in a 5'P-independent manner from an EhPiwi-rp IP library.
Seq Name	Sequence	Mismatch	Size	Cloned Times	Position	mapped gene	.t number	contig	Start	End
EHS-IP-1-4	AUACCGUCUAAAUCAAUGAAAUAGCU		26	1	5'	EHI_091680	339.t00009	eha2.contig.3434	2828	2853
EHS-IP-1-5	GACGGACACUAUAACUAAAAUCAAUA		26	1	5'	EHI_165450	879.t00001	eha2.contig.3981	2350	2325
EHS-IP-1-7	GCCAACUUCAAAUCCCuCACAUUUA	A->u	25	1	M	EHI_164190	X	eha2.contig.3973	4102	4126
EHS-IP-1-10	ACAUUUUCGUUCUGCAUUUGGA		22	1	3'	EHI_176800	267.t00010	eha2.contig.4073	673	694
EHS-IP-1-15	GGAUAUUGUUGAUUUGCUGCAUCA		24	1	5'	EHI_197520	152.t00021	eha2.contig.4213	142188	142211
EHS-IP-1-20	UUCAUUGUCUGUAAUGUUGGGGGUAGU		27	1	5' UTR	EHI_145290	190.t00008	eha2.contig.3838	3770	3796
EHS-IP-1-24	GUUAAUCUAAUAUUCAUUGUUUCAGA		26	1	5'	EHI_015290	52.t00011	eha2.contig.2829	29759	29784
EHS-IP-2-4	GCUUGCUGCUCCGUACAUUC		20	1	5' UTR	EHI_095440	330.t00002	eha2.contig.3464	9808	9789
EHS-IP-2-5	AAAUAACCAAAUUGAAGCACUUUAAUG		27	1	M	EHI_154690	X	eha2.contig.3887	1668	1642
EHS-IP-2-7	UCAAUAUGUGCCCCAUGCAUUAA		23	1	M	EHI_145460	104.t00010	eha2.contig.3838	19972	19994
EHS-IP-2-9	AAAGGAGCAAGAACACCAGACAUU		24	1	M	EHI_154730	X	eha2.contig.3887	7395	7418
EHS-IP-2-9	AAAGGAGCAAGAACACCAGACAUU		24	1	M	EHI_089420	X	eha2.contig.3417	2811	2788
EHS-IP-2-9	AAAGGAGCAAGAACACCAGACAUU		24	1	M	EHI_062330	239.t00008	eha2.contig.3190	22514	22537
EHS-IP-2-12	UUAACCGUUGAUGCUGCAAUUUUU		24	1	5'	EHI_048600	107.t00008	eha2.contig.3109	25529	25506
EHS-IP-2-30	ACCACUAACAACGGUUAAUCUAAUAGC		27	1	5'	EHI_118130	18.t00040	eha2.contig.3639	57006	56980
EHS-IP-2-34	UCAUCUAUUUGUUUUUUCACAUUAA		25	1	3'	EHI_164190	X	eha2.contig.3973	1871	1895
EHS-IP-2-35	CUGUCCUUUCUCAUUUUGUUUGUU		24	1	5' UTR	EHI_078540	X	eha2.contig.3331	2446	2469
EHS-IP-2-41	CGGAGGUUGAGCAUUAuGAAUAUUAC	G->u	26	1	5'	EHI_173620	398.t00006	eha2.contig.4040	9340	9365
EHS-IP-2-41	CGGAGGUUGAGCAUUAuGAAUAUUAC	G->u	26	1	5'	EHI_091710	339.t00007	eha2.contig.3434	8599	8624
EHS-IP-2-49	GCAUUAGUCAUUUGUUGUUGAACGUU		26	1	M	EHI_197520	152.t00021	eha2.contig.4213	141462	141487
EHS-IP-2-51	AGAAGUUAUUGCUUUAAUAAGGCG		24	1	M	EHI_034830	617.t00001	eha2.contig.2986	4049	4026
EHS-IP-2-54	GAAAUGUCUUUAAUAAGUUGAC		22	2	5'	EHI_095300	330.t00005	eha2.contig.3464	777	756
EHS-IP-2-67	CCUUUUACUUCUAGUAGUACACC		23	1	5'	EHI_154710	X	eha2.contig.3887	3586	3564
EHS-IP-2-67	CCUUUUACUUCUAGUAGUACACC		23	1	5'	EHI_095320	330.t00007	eha2.contig.3464	2789	2767
EHS-IP-2-81	CACGCGAAUAACGAUUUAUUA		21	1	M	EHI_027030	397.t00001	eha2.contig.2926	6076	6096
EHS-IP-2-90	GUUUGUUUAUUAUCGUGUUGUUCUCU		26	1	M	EHI_089440	X	eha2.contig.3417	6112	6137
EHS-IP-2-92	GCUCUAAUAAAGUCUAUUCUUAUAACC		27	1	M	EHI_048600	107.t00008	eha2.contig.3109	25811	25785
EHS-IP-2-95	GCAUUAAAGCUAUUUAAUCCGAUACCA		27	1	M	EHI_072510	329.t00004	eha2.contig.3283	12692	12666
EHS-IP-2-98	UCAUGUCCAGCUGAUUUGUUAGAUUUG		27	1	M	EHI_189990	122.t00028	eha2.contig.4163	28648	28674
EHS-IP-2-101	UCUUUGCCUUUCUGUUGCUCUUAUUCU		27	1	M	EHI_020980	43.t00001	eha2.contig.2882	27280	27306
EHS-IP-2-104	UCCUGGUGGAAUAUUUAACUCACUU		25	1	M	EHI_164190	X	eha2.contig.3973	4042	4066
EHS-IP-2-104	UCCUGGUGGAAUAUUUAACUCACUU		25	1	3'	EHI_037670	363.t00008	eha2.contig.3002	3494	3470
EHS-IP-2-104	UCCUGGUGGAAUAUUUAACUCACUU		25	1	3'	EHI_018000	X	eha2.contig.2856	1686	1662
EHS-IP-2-105	CAUCUCCUAAACAAUCAUCUCUU		23	1	5'	EHI_048600	107.t00008	eha2.contig.3109	25636	25614
EHS-IP-2-106	UUGCACUCGUCUAUUAUUUUCUUC		24	1	M	EHI_089460	506.t00003	eha2.contig.3417	8565	8588
EHS-IP-2-107	UCCAUAUCUAUGAAAUAAUCCU		22	1	5'	EHI_130490	458.t00004	eha2.contig.3735	2059	2038
EHS-IP-2-116	AUCUAACCAAUCUCUGUCUCCUUUAUaa	U->a, U->a	28	1	M	EHI_074560	190.t00007	eha2.contig.3300	17226	17201
EHS-IP-2-117	CAUUUUAGGGGGUUGUUCCCGA		22	1	M	EHI_078540	X	eha2.contig.3331	2293	2314
EHS-IP-3-1	CcUGUUUCUGUAUCUGGAA	U->c	19	1	5'	EHI_176800	267.t00010	eha2.contig.4073	1351	1367
EHS-IP-3-2	UCCAUAGAUAUAAAAUACUUUAAUAUC		27	1	3'	EHI_145460	104.t00010	eha2.contig.3838	19725	19751
EHS-IP-3-3	UCUAACUCAUCAUAGCCA		18	1	5'	EHI_037670	363.t00008	eha2.contig.3002	2614	2597
EHS-IP-3-4	AUCAAAUCUUGCCGUUCCUCGU		22	1	M	EHI_072510	329.t00004	eha2.contig.3283	12605	12584
EHS-IP-3-7	GAACGAGGCCUUCUGGUUACAAUUAUAA		28	1	5'	EHI_072500	329.t00009	eha2.contig.3283	11983	12010
EHS-IP-3-10	GCAUUCAUGAAGCAUAAUUGAGAUC		25	1	M	EHI_027030	397.t00001	eha2.contig.2926	5984	6008
EHS-IP-3-12	GCAGCGGGAGUAUAAUAGUCGAG		23	1	5'	EHI_072530	329.t00008	eha2.contig.3283	14735	14757
EHS-IP-3-20	UAAUGUCGCCGGUUCUCGUG		20	1	5'	EHI_034830	617.t00001	eha2.contig.2986	3507	3488
EHS-IP-3-21	UCAGCAACUACUGAAAUGUCAUUAAU		26	1	5'	EHI_020990	X	eha2.contig.2882	28490	28515
EHS-IP-3-27	ACAAUGUUCUUAGCACCAAGGA		22	2	5'	EHI_048600	107.t00008	eha2.contig.3109	25433	25412
EHS-IP-3-28	AUCCAUCCUUUAAAUAAUAUCCAUCUUgg	C->g, A->g	29	2	3'	EHI_197360	152.t00025	eha2.contig.4213	116997	117023
EHS-IP-3-29	GUUCAUCAAGAGAUUGAGAAAUUCU		25	1	M	EHI_034820	617.t00002	eha2.contig.2986	2722	2746
EHS-IP-3-30	GCACACAAAUAUAUGGACAUGUUCAUGU		28	1	M	EHI_145460	104.t00010	eha2.contig.3838	20025	20052
EHS-IP-3-32	GUUUCGAUAGUUAUAUCAUCUGUAUU		26	1	5'	EHI_130540	458.t00011	eha2.contig.3735	8218	8193
EHS-IP-3-32	GUUUCGAUAGUUAUAUCAUCUGUAUU		26	1	5'	EHI_095500	X	eha2.contig.3464	17097	17072
EHS-IP-3-32	GUUUCGAUAGUUAUAUCAUCUGUAUU		26	1	5'	EHI_020930	43.t00006	eha2.contig.2882	21279	21304
EHS-IP-3-37	UGAAAUAAUUAUUCAAUAAUUUA		23	1	M	EHI_027030	397.t00001	eha2.contig.2926	6127	6149
EHS-IP-3-47	UUCGUAGAUAUUUCUCAUCGCCUAAA		26	1	M	EHI_091680	339.t00009	eha2.contig.3434	2748	2773
EHS-IP-3-51	AUCGgCUAUUUCGGUUUCUUCUUCUGA	A->g	27	1	5'	EHI_020990	X	eha2.contig.2882	28549	28575
EHS-IP-3-53	GACAAUUGUUUUCCAUAUCCAUUAUUA		27	1	3'	EHI_015240	52.t00006	eha2.contig.2829	17755	17781
EHS-IP-3-54	UCAUAAGUCAUUCCAAGAUGAGUUUGG		27	1	5'	EHI_159610	88.t00004	eha2.contig.3934	49885	49911
EHS-IP-3-57	GCGCAAUUUUGAUUUAAUUUUCUCUCC		27	1	5'	EHI_165450	879.t00001	eha2.contig.3981	2307	2281
EHS-IP-3-60	UCCUCCUUGUGGUGGAUAGCCUGG		24	1	M	EHI_015290	52.t00011	eha2.contig.2829	29272	29295
EHS-IP-3-69	GAUGUCACCUAAUCUUCCUCUGUUG		25	1	M	EHI_154710	X	eha2.contig.3887	3880	3856
EHS-IP-3-69	GAUGUCACCUAAUCUUCCUCUGUUG		25	1	M	EHI_095320	330.t00007	eha2.contig.3464	3083	3059
EHS-IP-3-70	GUAAAUGAUGCAACUUGAUUUCGCCU		26	1	M	EHI_091670	339.t00001	eha2.contig.3434	1875	1850
EHS-IP-3-74	GgAGUACAUUUAGUAGAAUCACAACU	A->g	26	1	5'	EHI_197360	152.t00025	eha2.contig.4213	117551	117574
EHS-IP-3-77	CAGUGAAAGAUCUuUGUGGA	A->u	20	1	5'	EHI_132860	266.t00010	eha2.contig.3751	6553	6572
EHS-IP-3-78	GAAGUAAAUAAGUCCUUAGCCUUUAAa	U->a	27	1	5'	EHI_015290	52.t00011	eha2.contig.2829	29714	29739
EHS-IP-3-82	GUAUUAUGAAAUUUUAUAUUUUUUAC		26	1	5'	EHI_126560	X	eha2.contig.3702	9792	9767
EHS-IP-3-84	GCUUAAUAUUGAACAUUGUUUACUG		25	1	M	EHI_095440	330.t00002	eha2.contig.3464	9937	9913
EHS-IP-3-88	UCUCAUUUUGUUUGUUGUCCCGUA		24	1	5' UTR	EHI_078540	X	eha2.contig.3331	2454	2477
EHS-IP-3-98	UUAUCUGUUUUGGAUGGUUCCG		22	1	5'	EHI_072500	329.t00009	eha2.contig.3283	12220	12241
EHS-IP-3-101	GUUGUUGAGCUGGUACUCCUGGUUGUUG		28	1	M	EHI_118130	18.t00040	eha2.contig.3639	57574	57547
EHS-IP-3-101	GUUGUUGAGCUGGUACUCCUGGUUGUUG		28	1	M	EHI_118130	18.t00040	eha2.contig.3639	57835	57808
EHS-IP-3-102	AGAUAGAACUUUUUCACAUU		20	1	M	EHI_165450	879.t00001	eha2.contig.3981	2475	2456
EHS-IP-3-105	GUUCAUAUUUAAUAAUGUUACCUUCA		26	1	5'	EHI_196790	X	eha2.contig.4212	12845	12870
EHS-IP-3-106	GUGGUGUUUGUAGUGCCAUACAUCGC		26	1	5' UTR	EHI_154690	X	eha2.contig.3887	1489	1464
EHS-IP-3-107	GUACCUGAUGCAACUGUUCCAGCAUU		26	1	M	EHI_154760	422.t00001	eha2.contig.3887	10962	10987
EHS-IP-3-107	GUACCUGAUGCAACUGUUCCAGCAUU		26	1	M	EHI_062360	X	eha2.contig.3190	26075	26100
EHS-IP-3-107	GUACCUGAUGCAACUGUuCCAGCAUU	A->u	26	1	M	EHI_130550	278.t00004	eha2.contig.3735	9627	9652
EHS-IP-3-107	GUACCUGAUGCAACUGUuCCAGCAUU	A->u	26	1	M	EHI_095510	X	eha2.contig.3464	18508	18533
EHS-IP-3-109	ACCACUGCACUCAUUAGUAAGCACCc	A->c	26	1	M	EHI_125400	73.t00015	eha2.contig.3692	38206	38230
EHS-IP-3-113	GAUUUCUAACgCGAUCCCCAAUCGUU	A->g	26	1	5'	EHI_164190	X	eha2.contig.3973	4800	4825
EHS-IP-3-113	GAUUUCUAACgCGAUCCCCAAUCGUU	A->g	26	1	5'	EHI_041780	X	eha2.contig.3046	1239	1264
EHS-IP-3-116	ACUAUGGGUUGUUUCUUCUAAUUGGAA		27	1	5'	EHI_095460	330.t00004	eha2.contig.3464	11999	11973
EHS-IP-3-120	GAGUUUAAAUAAUUGAAGGG		20	1	5'	EHI_134600	103.t00013	eha2.contig.3768	25243	25224
EHS-IP-3-120	GAGUUUAAAUAAUUGAAGGG		20	1	5'	EHI_005030	103.t00013	eha2.contig.2753	53569	53550
EHS-IP-3-126	UCUGAAGGCAUCCAAAAUAUCUUUAUA		27	1	M	EHI_154700	422.t00004	eha2.contig.3887	2760	2734
EHS-IP-3-133	UCACAAAUGGACUCAACUAAUUCAGCU		27	1	M	EHI_130490	458.t00004	eha2.contig.3735	2185	2159
EHS-IP-3-135	GACUAAAAUCUUGAAGUAAAACAGGUC		27	1	5'	EHI_095300	330.t00005	eha2.contig.3464	758	732
EHS-IP-3-136	GCAGUAAUAACAUUAGGAAAUGUCA		25	1	5'	EHI_154760	422.t00001	eha2.contig.3887	11418	11442
EHS-IP-3-136	GCAGUAAUAACAUUAGGAAAUGUCA		25	1	5'	EHI_130550	278.t00004	eha2.contig.3735	10083	10107
EHS-IP-3-136	GCAGUaAUAACAUUAGGAAAUGUCA	G->a	25	1	M	EHI_145340	X	eha2.contig.3838	13114	13138
EHS-IP-3-136	GCAGUaAUAACAUUAGGAAAUGUCA	G->a	25	1	5'	EHI_095510	X	eha2.contig.3464	18964	18988
EHS-IP-3-136	GCAGUaAUAACAUUAGGAAAUGUCA	G->a	25	1	5'	EHI_062360	X	eha2.contig.3190	26531	26555
EHS-IP-3-139	GUCUCGAAUUUUACAUGUUGUAAUGAA		27	1	M	EHI_034830	617.t00001	eha2.contig.2986	4399	4373
EHS-IP-3-140	UCCCAUAUUACAAUAUCAGCAUCUUCA		27	1	M	EHI_072530	329.t00008	eha2.contig.3283	14570	14596
EHS-IP-3-153	UCAUUUUUAUUUGGACAAUCUCGAUCUA		28	1	3'	EHI_176800	267.t00010	eha2.contig.4073	551	578
EHS-IP-3-155	UAUCAUUUUGAGAUAA		16	1	5'	EHI_196790	X	eha2.contig.4212	12824	12839
EHS-IP-3-160	CCCCAAGUGAUAAUUCUGAUCCCC		24	1	M	EHI_020990	X	eha2.contig.2882	28446	28469
EHS-IP-3-163	GUCUAAAUCAAUAAAAUAAUUCUU		24	1	5'	EHI_095310	330.t00006	eha2.contig.3464	1782	1759
EHS-IP-3-164	ACCAUUAUUUGCUGCACCUU		20	1	3'	EHI_095500	X	eha2.contig.3464	17617	17598
EHS-IP-3-166	UCAACUUUUUCCAUUUGAGCUUUUUG		26	1	3'	EHI_052990	X	eha2.contig.3125	6119	6094
EHS-IP-3-167	UCACUACCACAGAAAUACUUUCC		23	1	5'	EHI_089460	506.t00003	eha2.contig.3417	8655	8677
EHS-IP-3-172	GCUGUGGUUGAUUAAGUGUUA		21	1	5'	EHI_145460	104.t00010	eha2.contig.3838	20138	20158
EHS-IP-3-176	GUAUCUUUGUGGUGUACCGUACAU		24	1	5'	EHI_095300	330.t00005	eha2.contig.3464	691	668
EHS-IP-3-178	UGAAUUAUAUCCUACGG		17	1	5'	EHI_118130	18.t00040	eha2.contig.3639	56919	56903
EHS-IP-3-180	ACAAUGUUCUUAGCACCAAGGA		22	2	5'	EHI_048600	107.t00008	eha2.contig.3109	25433	25412
EHS-IP-3-181	AUCCAUCCUUUAAAUAAUAUCCAUCUUgg	C->g, A->g	29	2	3'	EHI_197360	152.t00025	eha2.contig.4213	116997	117023
EHS-IP-3-184	GUACCGAAUCGUUCAAAAUUGACUUUAA		28	1	5'	EHI_034810	617.t00003	eha2.contig.2986	1627	1600
EHS-IP-3-187	UGAAUAUGUGAUGUACC		17	1	5'	EHI_062990	X	eha2.contig.3193	12702	12718
EHS-IP-3-191	GGAAGUAAAGUGUAGCGGUUUGUUAUG		27	1	5'	EHI_172010	235.t00005	eha2.contig.4026	9612	9638
EHS-IP-3-193	GGUCCUUUUGUUGUUUUACUCAGUGCU		27	1	5'	EHI_154710	X	eha2.contig.3887	3630	3604
EHS-IP-3-193	GGUCCUUUUGUUGUUUUACUCAGUGCU		27	1	5'	EHI_095320	330.t00007	eha2.contig.3464	2833	2807
EHS-IP-3-195	UCGUCGCUGAUAAAUCUGUCCUUUaa	C->a, U->a	26	1	5'	EHI_078540	X	eha2.contig.3331	2431	2454
EHS-IP-3-197	GCCAUUAACUUGAUAAUAACCAGCAGU		27	1	M	EHI_098200	77.t00031	eha2.contig.3478	7724	7750
EHS-IP-3-198	UCUUUGUGGUGUACCGUACAUCGa	C->a	24	1	5' UTR	EHI_095300	330.t00005	eha2.contig.3464	688	666
EHS-IP-3-206	AUAAACGUCAGCCAAAUCCAUGG		23	1	5' UTR	EHI_034820	617.t00002	eha2.contig.2986	2918	2940
EHS-IP-3-208	GCUGUUUAGUUCCAUCAC		18	1	5'	EHI_034830	617.t00001	eha2.contig.2986	3456	3439
EHS-IP-3-210	GAAGAACGUAAAAUUAAAUUGAUGUU		26	1	M	EHI_062990	X	eha2.contig.3193	12202	12227
EHS-IP-3-213	AUAUAGGAUGGUUCUUUCAUAGU		23	1	M	EHI_091690	339.t00008	eha2.contig.3434	3960	3982
EHS-IP-3-222	ACUAAAUCCAUUGAGGCAACGUCAGU		26	1	5'	EHI_072510	329.t00004	eha2.contig.3283	12458	12433
EHS-IP-3-225	ACAUAACUUUGGCUAUAGAUUG		22	1	5'	EHI_085690	X	eha2.contig.3392	3671	3692
EHS-IP-3-234	UCGAUGUCAUUCAAUAAAUUGAUAAAG		27	1	5'	EHI_078540	X	eha2.contig.3331	2365	2391
EHS-IP-3-237	UCUAUUGCUGUUAAUCUUCCUGUU		24	1	5'	EHI_196730	X	eha2.contig.4212	6174	6151
EHS-IP-3-237	UCUAUUGCUGUUAAUCUUCCUGUU		24	1	3'	EHI_164170	X	eha2.contig.3973	114	137
EHS-IP-3-237	UCUAUUGCUGUUAAUCUUCCUGUU		24	1	5'	EHI_037710	X	eha2.contig.3002	7479	7456
EHS-IP-3-237	UCUAUUGCUGUUAAUCUUCCUGUU		24	1	5'	EHI_034580	375.t00002	eha2.contig.2984	11399	11422
EHS-IP-3-237	UCUAUUGCUGUUAAUCUUCCUGUU		24	1	M	EHI_002250	X	eha2.contig.2736	28577	28554
EHS-IP-3-238	GAGUUCAUCAAGUCUGUGUGUAUAAUA		27	1	3'	EHI_125400	73.t00015	eha2.contig.3692	37936	37962
EHS-IP-3-239	GUAAAACGUCCUACAAUAUCAUUUUGA		27	1	5'	EHI_196790	X	eha2.contig.4212	12808	12834
EHS-IP-3-242	UGUGAAUAAAAAUCCAUAUAa	U->a	21	1	5'	EHI_091670	339.t00001	eha2.contig.3434	1810	1791
EHS-IP-3-244	GCUUUCAAUAUAAACAUCCGCUAUAUC		27	1	5'	EHI_091690	339.t00008	eha2.contig.3434	4028	4054
EHS-IP-3-246	CUAAAUUCUAUCUCGUCAUCUGUAUUA		27	1	5'	EHI_164190	X	eha2.contig.3973	4319	4345
EHS-IP-3-251	CCAUUGGGGAAUUUCAAUUGUUACUGA		27	1	5'	EHI_148800	1.t00074	eha2.contig.3856	159924	159898
EHS-IP-3-251	CCAUUGGGGAAUUUCAAUUGUUACUGA		27	1	5'	EHI_058340	X	eha2.contig.3155	7327	7301
EHS-IP-3-251	CCAUUGGGGAAUUUCAAUUGUUACUGA		27	1	5'	EHI_049700	1.t00074	eha2.contig.3116	99655	99629
EHS-IP-3-251	CCAUUGGGGAAUUUCAAUUGUUACUGA		27	1	5'	EHI_035700	1.t00074	eha2.contig.2991	70050	70024
EHS-IP-3-251	CCAUUGGGGAAUUUCAAUUGUUACUGA		27	1	5'	EHI_009020	1.t00074	eha2.contig.2780	458	432
EHS-IP-3-253	GAAAUGUCUUUAAUAAGUUGAC		22	2	5'	EHI_095300	330.t00005	eha2.contig.3464	777	756
EHS-IP-3-255	UCCUUGCUcUGGUGGGUAAGCU	G->c	22	1	M	EHI_015290	52.t00011	eha2.contig.2829	29185	29206
EHS-IP-3-260	UGUGUCUAcAGUAAUAUGAG	A->c	20	1	5'	EHI_196790	X	eha2.contig.4212	12629	12648
