# Supplementary material for: Small RNAs with 5′-Polyphosphate Termini Associate with a Piwi-Related Protein and Regulate Gene Expression in the Single-Celled Eukaryote Entamoeba histolytica
Source: PLoS Pathog. 2008 Nov 28;4(11):e1000219. doi: 10.1371/journal.ppat.1000219 (PMC2582682; doi:10.1371/journal.ppat.1000219)
Supplement: Table S3 — Microarray data for all genes to which antisense small RNAs map. The probe ID, locus number, gene description, and normalized microarray expression data for trophozoites from three E. histolytica strains (HM-1:IMSS, 200:NIH, and Rahman). Probe sets in the first column are those genes, which had antisense small RNAs map exclusively to them. Probe sets in the second column are those genes which had antisense small RNAs that mapped to them as well as to other regions of the E. histolytica genome. Genes with detectable expression levels are labeled in green boxes. Genes in bold are analyzed for associated small RNAs in Figure 7. Genes which have sense small RNAs also cloned are indicated. Probes with _s_at cross hybridize completely to other genes in the genome; _x_at are probes with some cross-hybridization; _at probes are unique to that gene. Obtained from previously published data [21]. (0.04 MB XLS) [file ppat.1000219.s006.xls]

## Sheet: Sheet1
Supplementary Table 3: Microarray data for all genes to which antisense small RNAs map.
Probe ID AS	Probe ID mixed	Locus number	Description	HM-1:IMSS	200:NIH	Rahman	Sense small RNA also cloned
103.m00163_s_at		103.t00018	hypothetical protein	0.0462	0.05975	0.0462
104.m00157_at		104.t00010	hypothetical protein	0.0438	0.0466	0.06415
	104.m00159_at	104.t00012	hypothetical protein	0.05185	0.04675	0.0537
107.m00113_at		107.t00008	conserved hypothetical protein	0.04295	0.0477	0.04545
122.m00143_at		122.t00028	Rab family GTPase	0.0763	2.7865	2.45
152.m00121_at		152.t00021	hypothetical protein	0.0459	2.4285	6.768
152.m00125_at		152.t00025	cysteine-rich surface protein, putative	1.026	1.3785	1.343
18.m00319_at		18.t00040	C2 domain protein, putative	0.04675	46.395	0.2545
	190.m00088_s_at	190.t00005	hypothetical protein	0.0431	0.0431	0.04525
190.m00091_at		190.t00008	hypothetical protein	0.04495	0.0453	0.04515
231.m00058_s_at		231.t00001	hypothetical protein	0.0471	0.051	0.05625
235.m00057_x_at		235.t00004	conserved hypothetical protein	0.0459	0.0432	0.0431
235.m00058_at		235.t00005	hypothetical protein	0.1247	0.07255	0.4465
235.m00059_at		235.t00006	hypothetical protein	0.08435	0.04715	0.23905
239.m00061_at		239.t00005	hypothetical protein	0.0439	0.0431	0.0431
239.m00067_at		239.t00011	hypothetical protein	0.0431	0.0431	0.0431	yes
248.m00060_s_at		248.t00001	hypothetical protein	0.0431	0.127	0.0458	yes
266.m00064_at		266.t00010	DNA polymerase, putative	0.04315	0.0431	0.0431	yes
266.m00066_s_at		266.t00012	hypothetical protein	0.04625	0.1705	0.0431	yes
267.m00070_at		267.t00010	zinc finger protein, putative	0.04305	0.0798	0.04305
	28.m00336_s_at	28.t00063	hypothetical protein	0.0451	0.0431	0.0431
29.m00199_s_at		29.t00008	Myb family DNA-binding protein	0.1081	0.13	0.2445
314.m00045_at		314.t00002	hypothetical protein	0.0431	0.04615	0.0433
	314.m00052_x_at	314.t00009	hypothetical protein	0.05695	0.0602	0.0761
314.m00053_at		314.t00010	hypothetical protein	0.0452	0.04895	0.2653
324.m00036_s_at		324.t00003	protein kinase, putative	3.0085	4.21	2.8005
	329.m00052_s_at	329.t00006	hypothetical protein	0.07005	0.046	0.07895
329.m00054_at		329.t00008	hypothetical protein	0.0431	0.0433	0.0442
330.m00064_at		330.t00002	hypothetical protein	0.0728	0.11595	0.8575
	330.m00065_at	330.t00003	hypothetical protein	0.436	0.6225	4.63
330.m00066_x_at		330.t00004	hypothetical protein	0.0455	0.04565	0.04745	yes
330.m00070_at		330.t00005	hypothetical protein	0.0661	0.1175	0.052
330.m00071_at		330.t00006	hypothetical protein	0.04415	0.082	0.0431
330.m00072_x_at		330.t00007	hypothetical protein	0.0447	0.0964	0.2165	yes
330.m00077_at		330.t00011	hypothetical protein	0.0431	0.11955	0.07605	yes
	330.m00078_at	330.t00012	hypothetical protein	0.04475	0.08215	0.0779	yes
339.m00047_at		339.t00001	hypothetical protein	0.0434	0.0543	0.09725
339.m00048_at		339.t00002	hypothetical protein	0.0431	0.05125	0.07225	yes
339.m00051_at		339.t00004	hypothetical protein	0.05595	0.04355	0.0864	yes
339.m00054_x_at		339.t00007	repeat organellar protein, putative	0.04295	0.0434	0.0469
339.m00055_at		339.t00008	hypothetical protein	0.0488	0.0488	0.0937
339.m00056_at		339.t00009	hypothetical protein	0.0433	0.0453	0.0882
363.m00048_at		363.t00001	hypothetical protein	0.141	0.3035	0.9465
363.m00055_at		363.t00008	hypothetical protein	0.0431	0.0431	0.0431
375.m00057_x_at		375.t00005	deoxyuridine 5 -triphosphate nucleotidohydrolase, putative	0.0432	0.1695	0.0571
390.m00059_at		390.t00003	hypothetical protein	0.0431	0.0431	0.0435
390.m00063_at		390.t00007	hypothetical protein	0.0482	0.14255	0.0457
396.m00048_x_at		396.t00001	hypothetical protein	0.0431	0.0431	0.0431	yes
396.m00049_s_at		396.t00002	hypothetical protein	0.04635	0.0462	0.0462
397.m00051_at		397.t00001	hypothetical protein	0.0431	0.0431	0.04835
397.m00055_x_at		397.t00005	hypothetical protein	0.04485	0.04835	0.0532
397.m00058_at		397.t00008	viral replication protein, putative	0.0431	0.0442	0.18115
	397.m00059_s_at	397.t00009	viral replication protein, putative	0.0723	0.10085	0.09345
	398.m00033_x_at	398.t00002	hypothetical protein	0.0433	0.04315	0.05155
398.m00034_s_at		398.t00003	hypothetical protein	0.0431	0.0432	0.06835
	398.m00035_s_at	398.t00004	hypothetical protein	0.0447	0.0446	0.053	yes
398.m00037_s_at		398.t00006	interaptin, putative	0.0432	0.0431	0.0431
4.m00632_s_at		4.t00054	beta-amylase, putative	0.04345	0.2305	0.184
4.m00680_s_at		4.t00102	pescadillo, putative	6.328	4.897	5.002
42.m00195_at		42.t00030	conserved hypothetical protein	0.06695	0.0642	0.06895
422.m00039_at		422.t00001	hypothetical protein	0.0443	0.0445	0.30305	yes
422.m00040_s_at		422.t00002	hypothetical protein	0.0431	0.0431	0.0627
422.m00041_at		422.t00003	hypothetical protein	0.0439	0.0431	0.04765	yes
422.m00042_at		422.t00004	hypothetical protein	0.08995	0.0431	0.0431
422.m00044_at		422.t00006	hypothetical protein	0.145	0.0474	0.1144
	422.m00045_at	422.t00007	hypothetical protein	0.0431	0.0431	0.0431
43.m00167_at		43.t00001	hypothetical protein	0.04445	1.0615	0.4251
	43.m00169_x_at	43.t00003	hypothetical protein	0.0431	0.0431	0.048
43.m00172_at		43.t00006	hypothetical protein	0.0431	0.04335	0.04565
	43.m00173_x_at	43.t00007	hypothetical protein	0.04335	0.04605	0.05095	yes
434.m00037_s_at		434.t00003	hypothetical protein	0.857	1.2275	1.143
458.m00052_s_at		458.t00001	hypothetical protein	0.04665	0.051	0.05715
458.m00056_s_at		458.t00005	hypothetical protein	0.06865	0.0671	0.0853
	458.m00057_x_at	458.t00006	hypothetical protein	0.0431	0.0431	0.0431
	458.m00058_at	458.t00007	hypothetical protein	0.0467	0.11925	0.3625	yes
	458.m00059_at	458.t00008	hypothetical protein	0.0431	0.0431	0.0453
458.m00060_s_at		458.t00009	hypothetical protein	0.0758	0.03825	0.0454	yes
458.m00062_at		458.t00011	hypothetical protein	0.0586	0.2235	0.2725
506.m00026_s_at		506.t00003	hypothetical protein	0.2615	0.204	0.0466
	506.m00026_x_at	506.t00003	hypothetical protein	0.0759	0.0441	0.0489
506.m00027_at		506.t00004	hypothetical protein	0.0457	0.0431	0.0482
	506.m00028_x_at	506.t00005	hypothetical protein	0.0431	0.0431	0.0431
506.m00030_x_at		506.t00002	hypothetical protein	0.0431	0.0439	0.04795
52.m00152_at		52.t00011	C2 domain protein, putative	0.05605	50.47	0.377
	53.m00186_at	53.t00021	importin alpha, putative	0.132	0.11255	0.122
617.m00020_at		617.t00002	hypothetical protein	0.0505	0.05855	0.325
617.m00021_at		617.t00001	hypothetical protein	0.0431	0.0457	0.06055
617.m00022_at		617.t00003	hypothetical protein	0.0477	0.05095	0.05535
654.m00028_at		654.t00001	hypothetical protein	0.0431	0.0431	0.05195	yes
654.m00031_s_at		654.t00004	hypothetical protein	0.05275	0.0629	0.05425
69.m00164_at		69.t00017	beta-amylase, putative	0.04385	6.899	12.92
692.m00026_s_at		692.t00003	hypothetical protein	0.0438	0.173	0.0439
73.m00152_at		73.t00015	hypothetical protein	0.04485	0.0494	0.1253
763.m00026_s_at		763.t00001	hypothetical protein	0.04325	0.04515	0.08545
	763.m00027_s_at	763.t00002	hypothetical protein	0.04075	0.216	0.11775
77.m00175_at		77.t00031	beta-amylase, putative	0.04525	4.9895	4.5335
	866.m00014_x_at	866.t00002	hypothetical protein	0.0431	0.0431	0.0431
866.m00015_s_at		866.t00003	hypothetical protein	0.0672	0.0477	0.07715
879.m00008_at		879.t00001	hypothetical protein	0.0431	0.0431	0.04835
88.m00148_at		88.t00004	cysteine proteinase acp1 precursor	0.0747	44.07	36.69
	961.m00006_at	961.t00001	hypothetical protein	0.04745	0.0443	0.04885	yes
